# Supplementary material for: Transcriptomic signatures of schizophrenia revealed by dopamine perturbation in an ex vivo model
Source: Transl Psychiatry. 2018 Aug 16;8:158. doi: 10.1038/s41398-018-0216-5 (PMC6095865; doi:10.1038/s41398-018-0216-5)
Supplement: Supplementary file 8 — Supplementary Tables [file 41398_2018_216_MOESM8_ESM.xlsx]

## Sheet: Table S1
Table S1. Expression of dopmaine receptors and transporter in LCLs.
GENE	Baseline_exp ( log2 RPKM)	DA_exp ( log2 RPKM)	Baseline_% subjects (RPKM>0)	DA_% subjects (RPKM>0)	DA_Fold_change (FC)	FDR (Paired t-test; two sided)
SLC6A3 (DAT)	0.0092796	0.0203842	0.254288	0.402685	1.00773	1.29217e-22
DRD2	0.00716048	0.00634686	0.126025	0.123788	0.999436	0.49831
DRD3	0.0018149	0.00104656	0.0268456	0.0141685	0.999468	0.194173
DRD5	0.00689648	0.0322013	0.137957	0.368382	1.01769	1.38856e-48
DRD1	0.000693556	0.00096606	0.0246085	0.0260999	1.00019	0.48383
DRD4	0.0839567	0.157367	0.520298	0.728252	1.05003	0

## Sheet: Table S2_
Table S2. Genes differentially expressed at baseline (b) or dopamine (d) stimulation condition and those showed differential dopamine response (r2) between cases and controls. The results from regressing out both known covariates and top 5 PCs were also included.
Gene ID	Gene symbol	mean_b (log2RPKM)	mean_d (log2RPKM)	diff (d-b)	p	fdr	b.p	b.fdr	b.beta	d.p	d.fdr	d.beta	r2.p	r2.fdr	r2.beta	b.p (plus 5PC)	b.fdr (plus 5PC)	b.beta (plus 5PC)	d.p (plus 5PC)	d.fdr (plus 5PC)	d.beta (plus 5PC)	r2.p (plus 5PC)	r2.fdr (plus 5PC)	r2.beta (plus 5PC)
ENSG00000173926.5	42066	1.35042	1.3327	-0.0177208	0.000645045	0.000763209	7.96227e-05	0.000593307	0.229201	0.000509677	0.0047102	0.202049	0.318787	0.654782	-0.05809	0.10749	0.471922	-0.0937548	0.705397	0.90737	-0.0220316	0.840983	0.96493	-0.0116929
ENSG00000198060.6	42068	3.40414	4.09765	0.693509	0	0	5.5205e-05	0.000438204	-0.234215	9.79981e-09	7.18527e-07	-0.331911	0.000659842	0.016729	-0.198007	0.00245008	0.0715076	-0.176218	0.000620966	0.0350322	-0.198964	6.46902e-05	0.00613187	-0.232057
ENSG00000165406.12	42071	3.35441	3.70741	0.352994	0	0	0.0135345	0.0445287	-0.143732	0.69142	0.835413	-0.0231321	0.0146702	0.12299	0.142051	0.0415531	0.310622	-0.118669	0.991866	0.997459	0.000594132	0.744479	0.942037	-0.0189945
ENSG00000168385.14	42249	7.02129	6.99916	-0.0221296	1.30945e-16	1.93884e-16	0.000491668	0.00281452	0.202607	0.513659	0.711817	0.0380619	5.82579e-06	0.000578264	-0.263034	0.0769731	0.407996	0.103002	0.0487037	0.326288	0.114786	0.00177708	0.0582478	-0.181763
ENSG00000100167.16	42250	0.74971	0.806589	0.0568794	5.44461e-27	8.95295e-27	5.58649e-06	6.3033e-05	-0.263543	0.000354455	0.00354169	-0.207615	0.0261149	0.172647	0.129509	4.54102e-05	0.00562098	0.236848	0.000456943	0.0301425	0.203737	0.0160947	0.207525	0.140096
ENSG00000164402.10	42255	4.04086	4.41953	0.378665	0	0	4.35151e-06	5.05347e-05	0.266556	2.47001e-05	0.000420521	0.244888	0.0315742	0.19399	-0.125167	0.398223	0.765978	0.0492272	0.622978	0.871399	-0.0286508	0.0467939	0.351297	-0.115774
ENSG00000186522.11	42257	2.74945	2.60943	-0.140018	2.1084e-75	4.69144e-75	0.00839782	0.0300281	-0.153382	0.0288406	0.104835	-0.127253	0.0547945	0.268211	0.11184	0.151551	0.54384	-0.0835416	0.0904512	0.424384	-0.0986098	0.194282	0.631981	0.0756212
ENSG00000138758.8	42258	5.80533	5.59596	-0.209375	0	0	0.0142925	0.0465712	0.142597	0.108348	0.269977	0.0935273	0.195484	0.524689	-0.0754182	0.00761292	0.132945	-0.155305	0.00550829	0.108837	-0.161508	0.329706	0.75364	0.0567942
ENSG00000183291.12	42262	6.04883	6.11819	0.0693544	7.36442e-82	1.69236e-81	0.0005266	0.00297164	-0.201542	0.000167904	0.00196617	-0.21866	0.962262	0.987943	0.00275748	0.00980928	0.149903	0.150297	0.000738874	0.0379223	0.196213	0.576188	0.88534	-0.0325739
ENSG00000173077.11	42339	0.2983	0.173531	-0.124769	3.25265e-70	7.0606e-70	0.0081037	0.0291348	0.154083	0.0781163	0.2144	0.102606	0.0134749	0.116449	-0.143824	0.247403	0.653786	-0.0673921	0.0556703	0.346282	-0.111439	0.17214	0.606859	-0.0795417
ENSG00000128274.12	A4GALT	4.13142	4.21177	0.0803481	1.81611e-40	3.3125e-40	0.000507804	0.00288569	0.202107	0.00375957	0.0221666	0.16858	0.0305558	0.19012	-0.125925	0.724916	0.921104	0.0205078	0.083476	0.411089	0.100811	0.0707498	0.423673	-0.105244
ENSG00000081760.13	AACS	3.28914	3.12498	-0.164163	4.0011e-268	2.04258e-267	0.0094344	0.033099	-0.151076	0.00345941	0.0208287	-0.170087	0.86098	0.953357	-0.0102063	0.719939	0.91844	0.020895	0.117801	0.47289	-0.0911069	0.985885	0.996396	-0.00103107
ENSG00000103591.9	AAGAB	4.85847	4.88155	0.0230783	2.54307e-15	3.70183e-15	0.000130029	0.000903036	0.222323	0.0137076	0.0604967	0.143468	0.107341	0.389242	-0.0937947	0.11897	0.491458	0.0908184	0.783551	0.937739	0.0160088	0.990527	0.997686	0.000691931
ENSG00000087884.11	AAMDC	2.69414	3.09868	0.404539	7.56116e-282	4.10287e-281	0.000404391	0.00237964	0.205611	0.00889495	0.0434284	0.152246	0.267708	0.603986	-0.064578	0.298009	0.693696	0.0606385	0.577592	0.85383	0.0324541	0.365714	0.776403	-0.0527067
ENSG00000127837.6	AAMP	5.57192	5.70617	0.134242	6.3176e-278	3.3605e-277	0.000155634	0.00105238	0.219753	0.0210719	0.0831458	0.134284	0.162792	0.481669	-0.0813103	0.209899	0.615681	-0.0730496	0.717041	0.912806	0.0211209	0.282325	0.718635	-0.062642
ENSG00000129673.6	AANAT	0.273164	0.268387	-0.0047773	0.374087	0.390724	0.0015146	0.00723864	-0.184469	0.993028	0.997627	0.000509244	0.00975133	0.0954405	0.150416	0.522676	0.838568	0.0372507	0.110295	0.459411	-0.0930154	0.0557926	0.382674	0.111384
ENSG00000131043.8	AAR2	4.23351	4.4452	0.211689	0	0	0.0103457	0.035748	0.149228	0.00869595	0.0426249	0.152694	0.991667	0.997545	-0.000608676	0.977842	0.995921	0.00161869	0.238918	0.625008	-0.0686157	0.865823	0.969948	0.00984724
ENSG00000090861.12	AARS	6.53314	6.30336	-0.229778	0	0	2.13601e-06	2.77629e-05	-0.274965	0.0436329	0.140867	-0.117485	0.000217946	0.0078937	0.214863	0.327215	0.71867	0.0570874	0.786012	0.939135	-0.0158222	0.000486889	0.0250504	0.202758
ENSG00000149313.7	AASDHPPT	3.93192	4.03955	0.107628	5.55779e-159	1.78308e-158	0.00445464	0.0177637	0.16547	0.616112	0.786893	0.029218	0.0175385	0.136437	-0.138264	0.0474747	0.331237	-0.115418	0.936499	0.983371	-0.00464316	0.416691	0.806366	-0.0473268
ENSG00000275700.1	AATF	5.76838	5.56704	-0.201339	0	0	3.22233e-07	5.45076e-06	0.296195	2.51962e-05	0.000426209	0.24463	0.417722	0.732755	-0.0472221	0.522801	0.838642	0.0372394	0.0249833	0.231494	0.130507	0.0755929	0.433906	0.103486
ENSG00000181409.8	AATK	0.0251185	0.0235586	-0.00155993	0.143936	0.154548	0.00445342	0.0177622	-0.165475	0.418803	0.633519	-0.0471126	0.153223	0.467422	0.0832018	0.00246333	0.0714978	0.176123	0.454911	0.7882	0.0435445	0.237568	0.676384	0.0688132
ENSG00000107331.13	ABCA2	0.341653	0.486915	0.145263	5.05078e-208	1.9881e-207	5.20306e-05	0.00041583	-0.235016	0.000353508	0.00353727	-0.207656	0.814219	0.937749	-0.0136948	0.713906	0.916075	0.0213656	0.714709	0.911714	0.0213028	0.202014	0.640691	-0.0743299
ENSG00000154262.9	ABCA6	2.04801	1.45814	-0.589874	0	0	7.98372e-05	0.000594274	0.229164	0.000148991	0.00178543	0.22038	0.0715932	0.312365	-0.104931	0.443102	0.794293	-0.0446929	0.699021	0.904309	-0.0225327	0.471446	0.839168	-0.0419642
ENSG00000064687.9	ABCA7	3.57691	3.85784	0.280928	1.32615e-197	4.98858e-197	1.30977e-05	0.000130007	-0.253009	0.681894	0.829907	-0.0238868	5.05189e-06	0.00051857	0.26476	0.685127	0.905883	-0.0236302	0.662136	0.887925	-0.0254652	0.535072	0.866517	0.0361469
ENSG00000085563.11	ABCB1	0.89825	1.35332	0.455074	0	0	5.12837e-06	5.84279e-05	0.264578	4.34171e-05	0.000664455	0.23745	0.56325	0.824691	0.0336845	0.329128	0.719792	0.0568621	0.0572019	0.349101	0.110751	0.199947	0.638175	-0.0746715
ENSG00000005471.12	ABCB4	1.34708	1.38961	0.042531	7.26212e-13	1.0261e-12	4.17851e-05	0.000345359	0.237962	0.00200522	0.0137088	0.179695	0.00253648	0.0408379	-0.17561	0.972578	0.994749	-0.00200337	0.80677	0.945312	-0.0142547	0.00122895	0.0450537	-0.187955
ENSG00000197150.9	ABCB8	3.30581	3.42935	0.123534	4.16007e-165	1.36611e-164	0.00484793	0.0190149	-0.163901	0.0172357	0.0712695	-0.138637	0.517115	0.797774	0.0377502	0.81137	0.952081	0.0139088	0.756023	0.928937	-0.0181076	0.739718	0.941219	-0.0193616
ENSG00000150967.14	ABCB9	0.91418	1.36506	0.450877	0	0	0.0120873	0.0406121	-0.146066	0.485442	0.68998	-0.0406503	0.01507	0.124654	0.141486	0.0215253	0.226705	0.133817	0.706093	0.907655	0.0219771	0.729341	0.937998	0.0201644
ENSG00000108846.12	ABCC3	0.0375468	0.117486	0.0799388	2.0289e-145	6.12542e-145	1.34898e-05	0.000132896	0.252637	0.0814417	0.220962	0.101481	0.688037	0.884013	-0.0233997	0.0799684	0.413967	0.101975	0.350215	0.718143	0.0544332	0.713748	0.931956	-0.0213779
ENSG00000069431.7	ABCC9	0.214174	0.282437	0.0682628	6.15318e-60	1.27117e-59	0.001757	0.00817976	0.181957	0.00937168	0.0451587	0.151209	0.381805	0.705818	-0.0509618	0.194908	0.600768	0.0755154	0.0464401	0.320091	0.115961	0.0521311	0.370231	-0.113093
ENSG00000117528.8	ABCD3	3.82698	3.83035	0.00337544	0.325444	0.341307	0.000395332	0.00233286	0.205957	0.00179303	0.0125643	0.181611	0.761236	0.917399	-0.0177084	0.952736	0.989753	0.00345429	0.504728	0.815181	-0.0388729	0.264105	0.701447	0.0650663
ENSG00000164163.7	ABCE1	5.76865	5.70411	-0.0645355	2.52774e-59	5.20208e-59	1.22289e-09	4.65338e-08	0.351473	0.00129067	0.00968255	0.187143	0.00087253	0.0200663	-0.193549	0.656369	0.895311	-0.0259294	0.927665	0.980406	0.00529078	0.579362	0.886784	-0.0323033
ENSG00000204574.9	ABCF1	5.63426	5.5339	-0.100359	4.47039e-218	1.84055e-217	4.26849e-07	6.94678e-06	0.293134	5.67551e-07	1.95147e-05	0.29	0.726667	0.902405	-0.0203718	0.876757	0.973747	0.00903806	0.538749	0.832922	-0.0358219	0.207011	0.645066	0.0735144
ENSG00000033050.4	ABCF2	5.3962	5.18555	-0.210647	0	0	3.03458e-10	1.43176e-08	0.363979	6.09262e-08	3.19718e-06	0.313729	0.743707	0.910244	-0.019054	0.0336892	0.279544	-0.123656	0.188817	0.570053	-0.0765569	0.00811447	0.143129	0.154057
ENSG00000168792.4	ABHD15	2.19381	2.64966	0.455852	0	0	4.56631e-07	7.35749e-06	-0.292395	0.00036262	0.00359765	-0.20727	0.00089341	0.0204126	0.193167	0.998022	0.999971	0.000144455	0.29525	0.678047	0.0609858	0.016016	0.2074	0.1402
ENSG00000107362.10	ABHD17B	3.60903	3.81877	0.209743	3.81658577104437e-316	2.4300276650242e-315	0.000162198	0.00109046	0.219159	0.000139921	0.00171183	0.221278	0.76583	0.919196	-0.0173573	0.0335764	0.27971	0.123735	0.593698	0.861124	-0.0310894	0.944607	0.989219	0.00404931
ENSG00000100439.7	ABHD4	2.95687	4.87229	1.91541	0	0	4.89473e-08	1.07853e-06	-0.315962	0.19359	0.395353	-0.0757386	1.0244e-06	0.000169736	0.283396	0.958167	0.990699	0.00305702	0.611597	0.868117	-0.0295925	3.04059e-05	0.00353498	0.242172
ENSG00000011198.4	ABHD5	3.2641	3.53187	0.267771	9.5424e-239	4.26691e-238	0.00383413	0.0157305	0.168222	0.000239064	0.0026025	0.213502	0.0902013	0.356184	0.0986862	0.333069	0.7233	-0.0564007	0.215234	0.599812	-0.0722028	0.115303	0.515911	0.0917311
ENSG00000127220.5	ABHD8	2.69823	3.02771	0.329478	2.87891e-302	1.71084e-301	9.94793e-07	1.42211e-05	-0.283728	0.0317441	0.112551	-0.125042	0.000279626	0.00947532	0.211177	0.859165	0.969041	-0.0103409	0.228034	0.612682	-0.0702312	0.00474649	0.10671	0.164294
ENSG00000108798.5	ABI3	5.14148	5.25134	0.10986	4.15188e-86	9.74001e-86	5.33791e-13	6.27517e-11	0.416052	4.02255e-10	5.00867e-08	0.361486	0.0580893	0.276931	-0.110359	0.0505373	0.340524	0.113869	0.00124086	0.0491741	0.187796	0.0340042	0.301792	-0.123439
ENSG00000097007.14	ABL1	4.26653	4.34236	0.0758268	3.55416e-80	8.09242e-80	8.60573e-09	2.46047e-07	0.333166	7.61406e-08	3.80577e-06	0.311439	0.719523	0.898305	-0.0209274	0.615878	0.878817	-0.0292374	0.118631	0.474321	-0.0909019	0.787558	0.952173	0.0157051
ENSG00000143322.16	ABL2	1.37432	1.526	0.151676	6.73399e-213	2.71151e-212	0.00019369	0.00127051	0.216588	1.98177e-06	5.38791e-05	0.275836	0.316796	0.653242	0.0583294	0.481975	0.817326	0.0409739	0.321566	0.697671	0.0577575	0.741055	0.941327	0.0192584
ENSG00000146109.4	ABT1	4.31263	4.24218	-0.0704456	9.45277e-87	2.224e-86	0.00142573	0.00687798	0.185483	0.363992	0.583357	0.0528963	0.017305	0.135523	-0.138551	0.534955	0.844617	0.0361573	0.771846	0.934037	0.0168985	0.267596	0.703877	-0.0645931
ENSG00000114626.14	ABTB1	1.98596	2.47682	0.49086	0	0	0.000993535	0.00507697	-0.191445	0.210732	0.417085	-0.0729162	0.00323595	0.0479198	0.171289	0.807851	0.950654	-0.0141734	0.865993	0.965615	0.00983462	0.645126	0.9111	-0.0268391
ENSG00000166016.5	ABTB2	1.82851	2.20733	0.378819	1.56441e-194	5.807e-194	6.27415e-10	2.61439e-08	0.357517	3.05844e-06	7.68003e-05	0.270754	0.000458079	0.0133509	-0.203699	0.149064	0.54026	-0.0840521	0.989262	0.996937	-0.000784381	2.98811e-05	0.00351278	-0.242401
ENSG00000237819.2	AC002454.1	0.559778	0.539373	-0.0204055	0.0880704	0.0956919	2.25885e-05	0.000205326	0.246048	0.252979	0.466478	0.0666038	0.00717094	0.0785928	-0.156467	0.54314	0.848941	-0.0354354	0.853637	0.96121	-0.0107513	0.0267572	0.264841	-0.12896
ENSG00000236453.2	AC003092.1	0.335915	0.802188	0.466273	2.03781e-198	7.69454e-198	0.00610603	0.0230267	0.159555	4.10134e-05	0.000635527	0.238211	0.0319081	0.195357	0.124923	0.0694671	0.391064	-0.105726	0.0583118	0.352197	-0.110261	0.0435	0.341301	0.11756
ENSG00000236194.3	AC003104.1	0.192284	0.201728	0.00944451	0.069349	0.0758281	0.0115332	0.0390938	0.147025	0.0723502	0.203131	0.104653	0.586757	0.838572	-0.0316754	0.385988	0.758034	-0.0505156	0.958293	0.988111	0.00304775	0.527196	0.863128	-0.0368466
ENSG00000230612.1	AC004237.1	0.248114	0.276906	0.0287917	0.00277344	0.00321056	0.00554389	0.0212302	0.161386	0.791763	0.894795	0.0153868	0.328306	0.663071	-0.0569588	0.345548	0.730938	-0.0549626	0.482126	0.804487	-0.0409597	0.569806	0.882038	-0.0331202
ENSG00000225792.1	AC004540.4	0.237342	0.211659	-0.0256831	0.00188766	0.00219957	0.0120736	0.040579	0.146089	0.200202	0.403569	0.0746292	0.116845	0.404402	-0.0913447	0.288199	0.687047	-0.0618831	0.575542	0.853316	-0.0326291	0.165429	0.598542	-0.0808039
ENSG00000242687.2	AC004893.11	0.829526	0.743386	-0.08614	4.41128e-52	8.67133e-52	6.35147e-06	7.01228e-05	0.261982	0.0233006	0.0897518	0.132064	0.0596258	0.281009	-0.109692	0.112432	0.479995	0.0924621	0.481572	0.804135	0.0410116	0.0372365	0.315955	-0.121296
ENSG00000183308.6	AC005037.3	0.270099	0.255441	-0.0146576	0.0492948	0.0542754	0.00393988	0.0160579	0.167726	0.328514	0.547645	0.0569343	0.152819	0.466864	-0.0832837	0.796195	0.946145	-0.0150519	0.100545	0.445424	0.0956541	0.229747	0.668774	-0.0699734
ENSG00000243004.2	AC005062.2	0.557752	0.575854	0.0181018	0.0697449	0.0762332	5.14516e-05	0.000411984	0.235167	0.116027	0.283275	0.0915493	0.0281393	0.180639	-0.127815	0.0529568	0.347806	0.112699	0.0106979	0.151798	0.148552	0.040081	0.328053	-0.119538
ENSG00000224046.1	AC005076.5	0.975999	1.25887	0.282871	2.79909e-118	7.53309e-118	5.80765e-06	6.49709e-05	-0.263071	0.001815	0.0126761	-0.181403	0.336545	0.670065	0.0559967	0.862506	0.969484	-0.0100931	0.295751	0.678162	0.0609226	0.301672	0.733798	0.060181
ENSG00000227038.2	AC005077.12	0.122064	0.141206	0.0191428	6.19505e-08	8.08951e-08	0.000106905	0.000764134	-0.225093	0.0785375	0.215051	-0.102461	0.229064	0.56502	0.0700761	0.614119	0.878273	-0.0293832	0.347589	0.716528	-0.0547305	0.386623	0.788343	0.0504481
ENSG00000230882.1	AC005077.14	0.199596	0.253848	0.0542522	1.01206e-36	1.79553e-36	0.000108053	0.000770763	-0.224942	0.0360371	0.122906	-0.122072	0.136861	0.440228	0.0866557	0.361513	0.742177	0.0531701	0.220111	0.605384	-0.071442	0.421839	0.809554	0.0468059
ENSG00000233834.3	AC005083.1	2.27746	2.5982	0.320741	4.16868e-159	1.33824e-158	0.00442788	0.0176804	0.165582	0.339724	0.558982	0.0556295	0.0109612	0.102651	-0.14806	0.0666899	0.385114	-0.106796	0.0149511	0.177449	-0.141652	0.0104404	0.16606	-0.149044
ENSG00000236352.1	AC005220.3	0.222024	0.201698	-0.0203262	0.00222057	0.00257935	0.00635164	0.0237444	-0.158802	0.0035009	0.0210124	-0.169872	0.921202	0.976076	-0.00576496	0.630112	0.885202	-0.0280643	0.948768	0.985095	-0.00374471	0.894697	0.977423	-0.00771402
ENSG00000248015.3	AC005329.7	0.0706504	0.166146	0.0954953	2.54868e-154	8.00117e-154	0.00059251	0.00327851	0.199701	0.00461353	0.0261396	0.164822	0.373458	0.699606	0.0518611	0.43397	0.7884	-0.045593	0.436477	0.779561	-0.0453449	0.536193	0.866398	0.0360477
ENSG00000272070.1	AC005618.6	0.142258	0.164223	0.0219647	9.0988e-12	1.26422e-11	0.00859256	0.0305996	-0.15293	0.00115956	0.00889883	-0.188915	0.548484	0.816826	-0.034967	0.0356204	0.287188	0.122347	0.181367	0.559688	0.077865	0.317362	0.74559	-0.0582612
ENSG00000228649.5	AC005682.5	2.80533	2.20938	-0.595954	0	0	0.00348467	0.0145377	-0.169956	0.0110494	0.0511806	-0.147897	0.67714	0.879844	0.0242649	0.315337	0.707575	-0.0585054	0.195408	0.578254	-0.075431	0.155169	0.581725	0.0828101
ENSG00000263820.1	AC005702.2	0.771483	0.79818	0.0266966	0.398022	0.414694	0.0119823	0.0403559	0.146245	0.832873	0.91808	0.012298	0.152469	0.466203	-0.0833546	0.204802	0.610346	-0.0738731	0.0752901	0.394898	-0.103593	0.181391	0.619042	-0.0778608
ENSG00000266701.1	AC005702.4	0.903013	1.02494	0.121928	0.000145331	0.000175316	0.00340912	0.0142791	0.170351	0.216051	0.423548	0.0720745	0.0985974	0.372693	-0.0962053	0.0860112	0.428387	0.0999945	0.801578	0.943062	0.0146458	0.152126	0.578565	-0.0834243
ENSG00000233108.1	AC006042.7	0.625089	0.592138	-0.0329505	0.00646203	0.00737782	0.00995294	0.0345838	-0.150006	0.0109793	0.0509902	-0.148027	0.943335	0.982947	0.00414241	0.819055	0.954816	0.0133319	0.767944	0.933394	-0.017196	0.715193	0.93205	-0.0212651
ENSG00000233264.2	AC006042.8	0.689071	0.667147	-0.021924	0.0113693	0.0128591	0.0117378	0.0396657	-0.146667	0.248953	0.461927	-0.0671717	0.192601	0.520871	0.075907	0.94931	0.989026	-0.00370499	0.910587	0.975735	-0.0065447	0.757571	0.944798	-0.0179889
ENSG00000268355.1	AC006129.1	1.3007	1.68732	0.386613	2.03697e-103	5.14449e-103	9.71047e-06	0.000101007	-0.256755	6.97334e-06	0.000150195	-0.26084	0.533037	0.80655	-0.0363272	0.257846	0.661852	0.0659255	0.00377393	0.0898358	0.16851	0.3205	0.747951	-0.0578849
ENSG00000268027.2	AC006129.2	3.92239	3.6145	-0.307891	2.00282e-176	6.89326e-176	0.000312343	0.0019007	-0.209522	0.00903702	0.0439386	-0.151932	0.189938	0.517393	0.0763634	0.392495	0.763123	0.0498273	0.944088	0.984413	-0.00408733	0.945098	0.989093	-0.00401335
ENSG00000233694.2	AC007365.1	0.0646017	0.0826858	0.0180841	4.66592e-09	6.22251e-09	0.000450102	0.00260708	-0.20397	0.0645554	0.187474	-0.107643	0.314529	0.650671	0.0586032	0.205838	0.611527	-0.0737046	0.846726	0.959279	-0.0112652	0.678222	0.922429	0.0241788
ENSG00000237638.1	AC007386.2	1.98145	1.5413	-0.44015	0	0	0.0013635	0.0066371	-0.186229	0.00113065	0.0087279	-0.18933	0.831964	0.942555	-0.0123659	0.00270798	0.0750776	0.174458	0.357739	0.725162	0.0535892	0.34277	0.761256	-0.0552799
ENSG00000227407.1	AC008746.3	0.151114	0.234405	0.0832909	8.98985e-22	1.40848e-21	0.0119618	0.0402998	-0.14628	0.170606	0.363587	-0.0798269	0.496873	0.78632	0.0395924	0.847328	0.965001	0.0112204	0.127904	0.48954	-0.0886831	0.63645	0.90725	0.0275456
ENSG00000261404.2	AC009120.4	0.0964322	0.114488	0.0180562	0.000252807	0.000302985	0.00905057	0.0319549	-0.151902	0.78464	0.891147	-0.0159262	0.358242	0.68807	0.0535332	0.100951	0.458517	0.0955402	0.613907	0.867709	-0.0294007	0.40804	0.800372	0.0482106
ENSG00000260719.1	AC009133.17	1.46365	1.06065	-0.402999	6.51026e-203	2.50632e-202	3.14834e-06	3.82288e-05	-0.270412	8.02631e-05	0.00110463	-0.22909	0.0510438	0.257335	0.11362	0.696955	0.911272	0.0226954	0.161483	0.536737	-0.0815641	0.249864	0.689468	-0.0670427
ENSG00000234141.1	AC009473.1	0.700489	0.674772	-0.0257164	0.0252632	0.0281679	0.00944522	0.0331315	0.151053	0.436837	0.650648	-0.0453093	0.017267	0.135276	-0.138598	0.991952	0.998644	-0.000587841	0.955173	0.987701	0.00327598	0.0184136	0.222688	-0.137218
ENSG00000224152.1	AC009506.1	0.847132	1.23042	0.38329	5.83072e-259	2.85605e-258	0.0135895	0.0446889	-0.143648	0.000115506	0.00147577	-0.224002	0.117877	0.406502	-0.0910882	0.363782	0.743644	0.0529193	0.885534	0.970941	0.00838972	0.154649	0.581432	-0.0829145
ENSG00000235419.2	AC010149.4	1.76356	1.55599	-0.207567	8.6006e-47	1.638e-46	5.29021e-06	6.01091e-05	-0.264203	6.61994e-05	0.00094124	-0.231741	0.31348	0.649586	0.0587303	0.699216	0.912358	0.0225173	0.896214	0.972416	-0.00760228	0.407469	0.800221	0.0482693
ENSG00000237732.6	AC010980.2	1.14488	1.35226	0.207383	5.00092e-92	1.20447e-91	0.00054165	0.00304676	0.201104	0.00364171	0.0216232	0.169158	0.371122	0.698527	-0.052115	0.680373	0.904256	0.0240077	0.926572	0.980383	-0.00537095	0.499722	0.852574	-0.0393307
ENSG00000237017.1	AC012314.8	0.461915	0.461507	-0.000407677	0.925945	0.930144	0.000143426	0.00098342	-0.220925	0.00100376	0.0079616	-0.191278	0.60725	0.847933	0.0299542	0.94934	0.989008	-0.0037028	0.479824	0.803321	0.0411752	0.297401	0.730587	-0.0607149
ENSG00000228363.2	AC015971.2	0.43119	0.350337	-0.0808531	2.79258e-33	4.831e-33	0.0146744	0.047536	-0.142045	0.0315705	0.112068	-0.125169	0.559254	0.822503	0.03403	0.554299	0.85395	0.03446	0.292688	0.675554	-0.0613102	0.402225	0.797815	-0.048811
ENSG00000235335.2	AC016723.4	0.29219	0.277161	-0.0150296	0.0777589	0.0847594	0.00173651	0.00809872	0.182157	0.973204	0.987327	0.0019576	0.00097074	0.0215251	-0.191822	0.798004	0.946851	-0.0149153	0.629921	0.873907	0.02808	0.00280846	0.0787979	-0.173814
ENSG00000224376.1	AC017104.6	1.60221	1.36172	-0.240494	2.78287e-127	7.80384e-127	0.013423	0.0442382	-0.143904	0.0714924	0.201367	-0.104968	0.663724	0.873358	0.0253376	0.458329	0.80345	0.0432153	0.0498874	0.329188	0.114191	0.822289	0.960928	0.0130895
ENSG00000229839.3	AC018462.2	0.154098	0.098932	-0.0551661	6.17907e-39	1.11362e-38	0.00560706	0.021437	0.161172	0.570582	0.755475	0.0330536	0.0924057	0.360092	-0.0980175	0.116136	0.485856	-0.0915218	0.480234	0.803495	-0.0411368	0.192635	0.630325	-0.0759012
ENSG00000269388.1	AC018755.16	0.94882	0.913286	-0.0355338	0.00104602	0.00122927	0.00745505	0.0271883	-0.155713	0.19712	0.399808	-0.0751429	0.111284	0.395567	0.0927581	0.464071	0.807461	-0.0426652	0.367562	0.733276	-0.0525039	0.407655	0.800362	0.0482502
ENSG00000262477.1	AC021224.1	0.153249	0.160573	0.00732369	0.2384	0.252207	0.00263531	0.011498	0.174938	0.867687	0.937692	-0.00970912	0.04073	0.225785	-0.119152	0.21933	0.625219	0.0715629	0.80471	0.944951	-0.0144098	0.0618018	0.399906	-0.108771
ENSG00000213399.3	AC022210.2	0.501304	0.482809	-0.0184944	0.0667261	0.0730246	0.00371583	0.0153378	-0.168792	0.76217	0.87838	-0.017637	0.0326266	0.197118	0.124405	0.000629123	0.0319003	-0.198759	0.0051335	0.104371	-0.162832	0.0305391	0.284855	0.125938
ENSG00000225885.3	AC023590.1	1.29158	1.13069	-0.160889	2.08126e-37	3.71279e-37	0.000485466	0.00278128	0.202803	0.137237	0.315858	0.0865728	0.0146306	0.122804	-0.142107	0.377254	0.75297	-0.0514506	0.225155	0.609852	-0.0706676	0.0236632	0.25035	-0.13172
ENSG00000236833.1	AC024560.2	0.402463	0.468962	0.0664987	2.90827e-19	4.43759e-19	0.000676022	0.00366166	-0.197624	0.00307345	0.0190275	-0.172211	0.801329	0.933892	-0.0146646	0.00108079	0.0442474	-0.19007	0.0024745	0.0718219	-0.176044	0.358688	0.771528	-0.0534836
ENSG00000214135.5	AC024560.3	2.96471	3.1718	0.207088	1.24245e-159	3.99952e-159	0.000724412	0.00387587	-0.196527	0.126442	0.298957	-0.0890245	0.030064	0.188453	0.126299	0.0611183	0.37128	-0.109057	0.0344137	0.275978	-0.123158	0.520007	0.861886	0.03749
ENSG00000233912.1	AC026202.3	1.03943	0.800607	-0.238823	1.08482e-77	2.44226e-77	0.0001013	0.000731523	-0.225849	0.252264	0.465649	-0.0667042	0.0133615	0.11604	0.143999	0.583567	0.866313	-0.0319458	0.463441	0.793699	-0.0427254	0.0620165	0.399943	0.108681
ENSG00000260005.3	AC027601.1	0.783621	0.792517	0.0088966	0.090571	0.0983176	0.00157245	0.00746596	-0.183838	0.522549	0.718646	-0.037262	0.0404381	0.225474	0.119325	0.856884	0.968285	0.0105102	0.474012	0.800468	0.0417218	0.429165	0.814403	0.0460711
ENSG00000233006.3	AC034220.3	0.375695	0.471988	0.0962931	3.61694e-51	7.07486e-51	0.000631867	0.0034563	0.19869	7.27261e-05	0.00101957	0.230451	0.200801	0.531037	0.07453	0.984029	0.997443	0.00116667	0.717324	0.912835	-0.0210988	0.380187	0.784187	0.0511352
ENSG00000226380.4	AC058791.1	0.352072	0.823896	0.471824	0	0	3.15543e-09	1.03588e-07	0.342702	0.00022448	0.00247835	0.214429	0.751137	0.913176	0.0184824	0.967652	0.993379	-0.00236346	0.131954	0.49478	-0.0877533	0.713696	0.931945	-0.021382
ENSG00000234028.3	AC062029.1	0.978813	1.01994	0.0411324	8.17365e-14	1.17005e-13	3.62846e-06	4.33582e-05	-0.268727	3.2173e-05	0.000524006	-0.241429	0.879144	0.960381	0.00886164	0.110336	0.476071	-0.0930048	0.461387	0.792117	0.0429218	0.467325	0.838	-0.0423551
ENSG00000223466.1	AC064834.2	0.13041	0.137985	0.00757465	0.185351	0.197595	0.0106422	0.0365742	0.148658	0.658296	0.815142	0.0257741	0.107634	0.389566	-0.0937167	0.737624	0.927008	0.0195233	0.169861	0.547211	-0.0799662	0.104001	0.493347	-0.0946965
ENSG00000278514.1	AC068831.16	0.144049	0.205124	0.0610753	3.5888e-12	5.02222e-12	0.00131396	0.00643167	0.186846	0.00686564	0.0356637	-0.157307	0.000368192	0.0114107	-0.207039	0.366199	0.745326	-0.0526534	0.185256	0.565304	0.0771774	0.000369563	0.0206279	-0.206982
ENSG00000224769.1	AC069213.1	0.327722	0.389907	0.0621854	4.03514e-23	6.40262e-23	0.00141683	0.00684755	-0.185588	0.000593703	0.005305	-0.199669	0.154498	0.469473	-0.0829447	0.188247	0.591237	-0.0766556	0.00752051	0.126908	-0.155542	0.0257226	0.259856	-0.129851
ENSG00000229178.1	AC069513.4	0.189746	0.198918	0.00917193	0.0640336	0.0701729	0.0146337	0.0474334	-0.142103	0.0216263	0.0847767	-0.133714	0.879276	0.960276	0.00885189	0.185208	0.586328	0.0771858	0.967215	0.990467	-0.00239535	0.943969	0.989191	0.00409602
ENSG00000235499.1	AC073046.25	2.34423	2.24335	-0.100877	1.01585e-11	1.41016e-11	0.00267558	0.0116399	0.174671	0.0107292	0.0500832	0.148493	0.800042	0.933685	-0.0147616	0.68971	0.908063	0.0232672	0.968557	0.99054	-0.00229724	0.592722	0.892242	-0.0311716
ENSG00000234513.1	AC073072.7	0.677838	0.605319	-0.0725191	2.49545e-06	3.15291e-06	0.00460676	0.0182252	-0.164849	0.461613	0.670143	-0.0429002	0.084913	0.344614	0.100346	0.0289981	0.261107	0.127128	0.105422	0.453472	0.0943101	0.062747	0.402066	0.108379
ENSG00000237126.5	AC073254.1	0.598922	0.689632	0.0907109	3.86226e-26	6.30713e-26	0.0126347	0.0421148	0.145156	0.929566	0.968407	-0.00515141	0.0680952	0.303329	-0.10625	0.0228257	0.232714	-0.132521	0.0515497	0.332443	-0.113374	0.033439	0.299047	-0.123831
ENSG00000259605.3	AC074212.5	0.68332	0.653528	-0.029792	0.000191419	0.000230173	0.0132106	0.0437299	-0.144235	0.0166566	0.0695308	-0.139367	0.924873	0.977995	0.00549559	0.37463	0.751009	-0.0517341	0.157607	0.530473	-0.0823246	0.61602	0.899265	-0.0292256
ENSG00000225889.4	AC074289.1	3.54668	2.59843	-0.948252	0	0	8.41813e-06	8.91957e-05	-0.258525	0.00334852	0.0203298	-0.170674	0.0137666	0.118	0.143379	0.606332	0.874387	0.0300307	0.762583	0.931667	0.0176054	0.784478	0.951127	0.0159385
ENSG00000266976.1	AC079466.1	0.285916	0.225094	-0.0608219	1.08469e-46	2.06469e-46	0.000360733	0.00215223	-0.207349	0.0129404	0.0578631	-0.144662	0.154868	0.469446	0.0828703	0.115956	0.485586	-0.0915669	0.432478	0.777433	-0.0457412	0.358277	0.771592	0.0535293
ENSG00000223914.1	AC079630.2	0.335195	0.445523	0.110327	2.96755e-28	4.94271e-28	2.64655e-06	3.32089e-05	0.272459	0.000135563	0.0016731	0.22173	0.809795	0.936292	-0.0140272	0.348671	0.733268	-0.0546079	0.00489951	0.101878	-0.163704	0.469985	0.838767	-0.0421026
ENSG00000224137.1	AC079767.4	2.19012	2.43806	0.247943	8.44118e-75	1.87292e-74	0.000132978	0.000920783	0.222004	0.00108416	0.00845898	0.190019	0.381421	0.705853	-0.0510028	0.348197	0.732931	0.0546616	0.0898094	0.422882	0.0988065	0.562877	0.87979	-0.0337167
ENSG00000204745.3	AC083899.3	0.652606	0.561452	-0.091154	9.47401e-70	2.05295e-69	0.000231817	0.00148091	0.213956	0.127468	0.300371	0.0887846	0.0214205	0.153056	-0.133924	0.0328621	0.276385	0.124237	0.0405561	0.299656	0.119255	0.188637	0.626695	-0.0765881
ENSG00000225111.1	AC083900.1	0.246722	0.615059	0.368337	5.79899e-146	1.7558e-145	0.0053816	0.0207256	0.161946	0.00479358	0.0269421	0.164111	0.322847	0.658364	0.0576049	0.573533	0.862554	0.0328008	0.0871772	0.418256	-0.0996253	0.630023	0.904459	0.0280716
ENSG00000229368.1	AC090587.4	1.45108	1.44274	-0.00834646	0.545502	0.561732	0.00929723	0.0326941	-0.151368	0.00184027	0.012827	-0.181167	0.699885	0.889514	-0.0224646	0.040937	0.308648	0.11903	0.266427	0.652972	0.0647511	0.353281	0.76878	-0.0540879
ENSG00000223711.1	AC091633.3	0.173209	0.214249	0.0410393	7.71409e-09	1.0246e-08	0.00170901	0.00800594	-0.182428	0.327513	0.546366	-0.0570522	0.168412	0.489014	0.0802383	0.372568	0.749446	-0.0519577	0.504641	0.81529	-0.0388808	0.272916	0.709097	0.0638801
ENSG00000224079.1	AC091729.7	0.392811	0.398972	0.00616024	0.497768	0.514593	0.00359489	0.0149294	0.169393	0.0075719	0.0384775	0.15541	0.896003	0.967447	-0.00761786	0.092594	0.442228	-0.097961	0.831636	0.953633	0.0123903	0.961808	0.99154	-0.00279074
ENSG00000225205.2	AC093818.1	0.891833	1.26264	0.370811	1.11372e-154	3.50365e-154	0.00606082	0.0228849	-0.159696	0.014362	0.0626493	-0.142495	0.906658	0.970931	0.00683358	0.837473	0.962109	-0.0119546	0.368891	0.73405	-0.0523584	0.434421	0.817594	-0.0455484
ENSG00000237433.1	AC097639.8	0.440845	0.417461	-0.0233843	0.00804422	0.00915145	0.00393655	0.0160505	-0.167742	0.16713	0.359346	-0.0804804	0.272267	0.609308	0.0639665	0.330352	0.720746	-0.0567185	0.0789704	0.403833	-0.102314	0.162465	0.594668	0.0813736
ENSG00000251927.1	AC099539.1	3.59548	3.16251	-0.432965	3.12559e-58	6.37881e-58	4.06543e-06	4.78997e-05	-0.267371	7.73527e-06	0.000163427	-0.259567	0.6985	0.888881	-0.0225737	0.08663	0.429234	-0.0997981	0.307975	0.688412	-0.0594021	0.228938	0.668545	-0.070095
ENSG00000217825.2	AC099552.4	0.778301	0.796368	0.0180668	0.102737	0.111237	7.23024e-06	7.85877e-05	0.260397	0.000442868	0.00421687	0.204219	0.282267	0.61866	-0.0626494	0.724831	0.921163	-0.0205144	0.957776	0.988158	0.0030856	0.399145	0.795832	-0.0491311
ENSG00000234290.2	AC116366.6	0.748386	0.743924	-0.00446202	0.435656	0.452515	0.0149548	0.0481698	0.141647	0.000203411	0.0022902	0.215873	0.289873	0.626134	0.0616687	0.912107	0.980509	0.00643296	0.973213	0.992408	0.00195693	0.651094	0.913946	-0.0263554
ENSG00000214999.3	AC129492.6	0.0685853	0.117499	0.0489139	2.21643e-46	4.21132e-46	0.000155383	0.00105204	0.219776	0.000468382	0.00439615	0.203356	0.307214	0.642934	0.0594955	0.495119	0.82362	-0.0397538	0.206413	0.590316	-0.0736113	0.343994	0.762205	0.0551399
ENSG00000267251.2	AC139100.3	0.0814639	0.176693	0.0952291	1.46262e-101	3.66359e-101	0.00597707	0.0226215	0.159961	0.00835062	0.0413756	0.153493	0.29371	0.630153	0.0611805	0.755679	0.932108	0.0181339	0.0806896	0.40689	0.101732	0.414741	0.804219	0.0475251
ENSG00000235078.1	AC142528.1	0.227329	0.261018	0.0336888	1.88791e-06	2.39134e-06	0.00519608	0.0201069	-0.162605	0.146091	0.329002	-0.0846709	0.210775	0.54328	0.0729095	0.484471	0.818787	-0.0407408	0.342729	0.713569	-0.0552846	0.241935	0.682903	0.0681772
ENSG00000207834.1	AC244250.2	3.66047	3.51911	-0.141359	1.32955e-05	1.65041e-05	0.000269436	0.00167744	0.21173	0.000958783	0.00768304	0.192024	0.693627	0.886593	0.0229578	0.298297	0.693598	-0.0606025	0.402589	0.757956	-0.0487733	0.747594	0.94269	0.0187548
ENSG00000060971.14	ACAA1	3.81043	3.82049	0.0100601	0.0118507	0.0133957	2.92199e-06	3.61054e-05	0.271293	0.00094601	0.00760385	0.192241	0.108136	0.390644	-0.0935834	3.29078e-06	0.00125905	0.269888	0.00371539	0.0896593	0.168795	0.0849944	0.457661	-0.10032
ENSG00000278540.1	ACACA	2.88879	2.23766	-0.651134	0	0	0.00751761	0.0273738	0.15555	0.769381	0.882533	-0.0170864	0.0218027	0.154685	-0.133535	0.239185	0.646191	0.0685768	0.862149	0.964293	0.0101196	0.732401	0.938606	0.0199272
ENSG00000111271.11	ACAD10	3.05199	2.80609	-0.245897	0	0	2.3303e-05	0.000210638	-0.245644	0.0270761	0.0997483	-0.128691	0.110792	0.394816	0.0928861	0.948847	0.988885	-0.00373892	0.0869138	0.417945	0.0997084	0.693416	0.92686	0.0229744
ENSG00000151498.8	ACAD8	3.63712	3.816	0.178879	1.37468e-259	6.75398e-259	6.72258e-05	0.000515724	-0.23153	0.0197756	0.0792491	-0.135672	0.0267257	0.175035	0.128987	0.0873864	0.430548	-0.0995596	0.42372	0.770976	-0.0466165	0.0933069	0.471872	0.0977478
ENSG00000122971.5	ACADS	3.77158	3.90555	0.13397	3.55231e-90	8.49253e-90	0.00601861	0.0227582	0.159829	0.000272021	0.00287068	0.211588	0.0776395	0.328066	0.102771	0.024261	0.23901	-0.131164	0.0166373	0.187419	-0.139391	0.550638	0.874563	0.0347789
ENSG00000196177.9	ACADSB	3.12956	3.02919	-0.100362	1.14593e-73	2.52764e-73	0.000103536	0.000744605	-0.225542	0.00451385	0.0257412	-0.165226	0.129615	0.428111	0.0882875	0.821052	0.955661	-0.0131822	0.0906834	0.424716	-0.0985389	0.0339147	0.301253	0.1235
ENSG00000120437.8	ACAT2	4.67384	4.49433	-0.179508	2.15511e-280	1.15955e-279	0.00634865	0.0237375	0.158811	0.508335	0.70845	0.0385445	0.0169735	0.133673	-0.138965	0.613285	0.877795	-0.0294524	0.31308	0.692468	-0.0587788	0.819556	0.960508	-0.0132944
ENSG00000182827.8	ACBD3	4.55565	4.64533	0.0896787	2.45984e-95	6.00144e-95	6.41756e-09	1.91825e-07	-0.335983	0.000176509	0.00204193	-0.217937	0.000131353	0.00557271	0.222179	0.928805	0.984676	0.00520718	0.537071	0.831794	-0.0359701	0.109839	0.504218	0.0931347
ENSG00000181513.11	ACBD4	2.60815	2.52411	-0.0840422	3.46456e-30	5.85392e-30	0.000308622	0.00188133	-0.209702	0.148876	0.3331	-0.0840908	0.0559816	0.271059	0.111298	0.23791	0.644982	0.0687631	0.00979389	0.144627	0.150329	0.675128	0.921855	0.0244253
ENSG00000107897.15	ACBD5	3.17274	3.60052	0.427781	0	0	0.000552714	0.00309988	0.200788	0.000147759	0.00177674	0.220499	0.935712	0.980831	-0.00470086	0.420026	0.779625	-0.0469889	0.322963	0.699044	-0.0575911	0.814833	0.958871	-0.0136487
ENSG00000078124.8	ACER3	1.90709	1.96672	0.059627	8.42528e-52	1.65339e-51	0.0035008	0.0145962	0.169872	0.00248152	0.0161818	0.175994	0.996633	0.999102	0.000245911	0.4267	0.783718	0.0463175	0.585508	0.85752	0.0317812	0.172396	0.607353	0.0794944
ENSG00000087085.10	ACHE	1.33971	1.74221	0.402496	9.8699e-237	4.38447e-236	3.79838e-19	4.70172e-16	0.512622	1.03609e-15	3.11462e-12	0.461356	0.991311	0.997282	0.000634688	0.634484	0.886786	0.0277063	0.595834	0.861609	0.0309097	0.615182	0.899227	-0.029295
ENSG00000213088.6	ACKR1	0.497792	0.506427	0.00863477	0.233733	0.247519	5.21407e-07	8.23722e-06	0.290936	0.00215036	0.01448	0.178489	0.00990751	0.0965203	-0.150098	0.35023	0.734271	0.0544316	0.0117671	0.159752	0.146616	0.148541	0.572588	-0.0841601
ENSG00000144476.5	ACKR3	1.61688	1.51569	-0.101188	5.89871e-21	9.17417e-21	8.09301e-19	8.51506e-16	0.507966	1.06365e-10	1.62191e-08	0.373105	8.11304e-08	2.16105e-05	-0.310783	0.035376	0.286204	-0.122509	0.85942	0.96334	0.010322	0.000158028	0.0116272	-0.219534
ENSG00000129048.6	ACKR4	0.0954759	0.121345	0.0258692	2.99763e-13	4.25463e-13	0.000648074	0.00353484	0.198291	0.0372208	0.125821	0.121306	0.600154	0.844808	-0.0305472	0.00269448	0.0750993	-0.174547	0.00316068	0.082213	-0.17171	0.324816	0.75004	-0.057371
ENSG00000162390.14	ACOT11	0.0845927	0.087177	0.00258434	0.151351	0.16227	0.00932447	0.0327625	-0.151309	0.00782338	0.039394	-0.154772	0.818472	0.938794	-0.0133756	0.98191	0.996928	-0.00132147	0.590088	0.859204	-0.0313938	0.432551	0.816411	-0.0457339
ENSG00000112304.7	ACOT13	2.82072	2.96689	0.146173	2.70864e-198	1.02165e-197	0.000272931	0.00169719	0.211538	0.304354	0.522477	0.0598482	0.0209719	0.15129	-0.134389	0.851946	0.966859	0.010877	0.5142	0.820901	0.0380131	0.137784	0.556398	-0.0864527
ENSG00000177465.4	ACOT4	1.20564	1.01298	-0.19266	2.15768e-145	6.51328e-145	0.00167317	0.00785906	0.182788	0.00441105	0.0252576	0.165652	0.470727	0.769779	-0.0420323	0.170188	0.572363	0.0799049	0.150115	0.518869	0.0838354	0.586064	0.88896	-0.0317341
ENSG00000097021.16	ACOT7	5.08358	4.87395	-0.20963	1.3656e-265	6.88627e-265	9.3093e-07	1.34359e-05	0.284476	0.00219259	0.0146565	0.178152	0.113227	0.398966	-0.0922582	0.580927	0.865326	0.0321701	0.431116	0.776578	0.0458766	0.077469	0.43881	0.10283
ENSG00000101473.13	ACOT8	2.87801	2.86326	-0.0147492	0.00134899	0.00157959	0.000128398	0.000892594	-0.222503	0.00123233	0.00933135	-0.18791	0.700326	0.889752	0.0224299	0.209096	0.614525	-0.0731784	0.935041	0.982723	0.00474999	0.883784	0.975426	-0.00851889
ENSG00000123130.13	ACOT9	3.46483	3.71931	0.254489	0	0	7.54484e-09	2.19898e-07	0.334432	1.17088e-06	3.52486e-05	0.281881	0.0197505	0.146807	-0.135699	0.231079	0.637465	0.0697739	0.174983	0.553377	0.0790181	0.125809	0.537326	-0.0891731
ENSG00000161533.8	ACOX1	3.00255	3.2674	0.264848	0	0	1.66628e-05	0.000159018	-0.249956	0.502001	0.703724	-0.039122	0.000636924	0.0163648	0.198565	0.471556	0.812026	0.0419538	0.855167	0.961748	-0.0106377	0.104827	0.494257	0.0944714
ENSG00000134575.6	ACP2	3.64843	3.81	0.161569	5.41503e-140	1.60018e-139	2.199e-06	2.83887e-05	-0.274626	0.000845092	0.00697931	-0.194063	0.0435457	0.234776	0.117534	0.362307	0.742287	-0.0530822	0.610517	0.86752	0.0296823	0.720783	0.934589	-0.0208293
ENSG00000014257.12	ACPP	0.51468	0.382391	-0.132289	1.28917e-80	2.94198e-80	0.000900427	0.00467613	0.193041	0.00519007	0.028771	0.162627	0.088129	0.351564	-0.099327	0.306291	0.700803	-0.0596091	0.417749	0.767881	0.0472194	0.110369	0.505221	-0.0929961
ENSG00000147174.8	ACRC	0.78206	0.931209	0.149149	2.38703e-109	6.18371e-109	0.0132315	0.0437784	-0.144202	0.000916316	0.00743332	-0.192758	0.402714	0.720667	-0.0487603	0.475126	0.813314	0.0416167	0.086511	0.416866	0.0998357	0.117522	0.520744	-0.0911762
ENSG00000167107.9	ACSF2	2.81612	3.0586	0.242486	6.24216e-206	2.43158e-205	2.5429e-06	3.20805e-05	-0.272928	0.00195172	0.013426	-0.18016	0.00287442	0.0442475	0.173402	0.0812889	0.417312	0.101532	0.447265	0.785626	-0.0442861	0.262119	0.699705	0.0653374
ENSG00000151726.10	ACSL1	5.25861	5.23446	-0.0241485	2.02808e-12	2.84759e-12	5.99143e-06	6.67784e-05	0.262693	6.67822e-06	0.000144876	0.261369	0.083839	0.34197	-0.100693	0.227474	0.634425	0.0703158	0.696551	0.903169	-0.0227272	0.59304	0.892274	-0.0311448
ENSG00000068366.16	ACSL4	4.87784	4.9142	0.0363657	4.91128e-17	7.30684e-17	3.3083e-05	0.000283686	0.241061	0.00517875	0.0287461	0.162668	0.000169653	0.0067871	-0.21851	0.000353685	0.02189	0.207648	0.128254	0.489897	0.088602	0.000328518	0.0188365	-0.208763
ENSG00000197142.7	ACSL5	5.11087	5.17998	0.06911	1.98405e-117	5.31853e-117	0.000684491	0.00369421	0.197427	0.000214224	0.00238136	0.215115	0.207083	0.537915	0.0735027	0.998667	0.999998	-9.73442e-05	0.440432	0.782243	-0.044955	0.169057	0.603268	0.0801168
ENSG00000005187.8	ACSM3	2.34714	2.4737	0.126557	9.28332e-90	2.21434e-89	1.53832e-05	0.000148423	0.250973	0.00134082	0.00996291	0.186509	0.00715714	0.0784823	-0.156504	0.849776	0.966063	0.0110383	0.191177	0.57356	-0.0761504	0.0903908	0.466543	-0.0986282
ENSG00000154930.11	ACSS1	4.25015	4.26493	0.0147821	0.00230846	0.00268011	5.68608e-06	6.39851e-05	-0.263328	0.00952872	0.0457374	-0.150877	0.000282037	0.00949586	0.211049	0.985105	0.997525	-0.00108802	0.631798	0.874608	-0.0279261	0.0656494	0.409322	0.107206
ENSG00000131069.16	ACSS2	2.1076	1.78492	-0.322689	6.2414e-208	2.45537e-207	4.7012e-09	1.46342e-07	-0.338945	1.38567e-06	4.05546e-05	-0.27996	2.69609e-06	0.000335703	0.272241	0.830813	0.95975	-0.0124518	0.906607	0.974746	0.00683732	0.000599168	0.0284612	0.199526
ENSG00000075624.10	ACTB	12.5078	11.6949	-0.812877	0	0	1.65044e-07	3.10367e-06	0.303358	9.21569e-05	0.00123598	0.227171	0.838437	0.944447	-0.0118827	0.0231141	0.233505	0.132243	0.585397	0.857476	-0.0317906	0.0898822	0.465287	0.0987842
ENSG00000184009.6	ACTG1	11.4019	10.8113	-0.590587	0	0	0.000194377	0.00127383	-0.216536	0.0609372	0.179795	-0.109133	0.0331026	0.199079	0.124067	0.0396493	0.303396	-0.119798	0.436861	0.779982	-0.045307	0.000308182	0.0182165	0.209723
ENSG00000072110.10	ACTN1	2.98953	2.92202	-0.0675109	3.41279e-19	5.20477e-19	0.00727517	0.0266246	0.156187	0.01434	0.0625662	0.142527	0.0208581	0.150831	-0.134508	0.955523	0.990155	0.00325037	0.809572	0.94612	-0.0140439	0.474973	0.841105	-0.0416312
ENSG00000130402.8	ACTN4	5.97583	5.94368	-0.0321424	1.56791e-19	2.40179e-19	0.00788184	0.0284832	-0.154627	0.477072	0.682881	-0.0414335	0.043219	0.233674	0.117717	0.205589	0.61122	-0.073745	0.0982062	0.441194	-0.096317	0.174726	0.610452	0.0790653
ENSG00000133627.14	ACTR3B	1.32048	1.14226	-0.178216	2.10709e-210	8.37384e-210	3.48857e-08	8.10264e-07	0.319386	0.00123362	0.00933447	0.187892	0.000257401	0.0089087	-0.212408	9.5392e-06	0.00228106	-0.256976	0.000159747	0.017786	-0.219378	0.0934199	0.471876	-0.0977142
ENSG00000106526.7	ACTR3C	0.657038	0.749248	0.0922107	9.75913e-85	2.27421e-84	0.00182652	0.00843806	0.181295	0.00163968	0.0117121	0.18313	0.961476	0.987569	0.00281501	0.669631	0.90102	-0.0248643	0.398117	0.754125	0.0492383	0.937432	0.988494	-0.00457483
ENSG00000101442.9	ACTR5	2.61826	2.6492	0.0309425	2.35893e-09	3.16352e-09	0.00204796	0.00926978	0.179332	0.00336885	0.0204473	0.170565	0.957902	0.986499	0.00307634	0.833987	0.961042	-0.0122147	0.826897	0.95209	-0.0127446	0.920072	0.984394	0.00584797
ENSG00000114739.10	ACVR2B	0.585308	0.788037	0.202729	4.9919e-300	2.93502e-299	0.00142179	0.0068684	-0.18553	0.0299404	0.107938	-0.126394	0.465826	0.76641	0.0424978	0.000666214	0.032755	-0.197855	0.401512	0.756878	0.0488849	0.947859	0.989768	-0.00381121
ENSG00000170634.9	ACYP2	2.03562	1.96601	-0.0696094	5.25625e-23	8.33011e-23	0.00417594	0.0168632	-0.16666	0.043063	0.139455	-0.117805	0.389714	0.710636	0.0501207	0.245891	0.652331	-0.0676079	0.925809	0.980217	-0.0054269	0.653473	0.914967	0.0261631
ENSG00000196839.9	ADA	4.99501	5.62605	0.631041	0	0	0.00475734	0.0187154	-0.164252	0.00238555	0.0156823	-0.176684	0.836978	0.944068	-0.0119915	0.797445	0.946829	-0.0149575	0.571203	0.850419	-0.0330004	0.218538	0.65752	-0.0716861
ENSG00000168803.11	ADAL	2.57015	2.69349	0.123342	1.10308e-127	3.09991e-127	3.43126e-05	0.000292679	-0.24058	0.00156207	0.0112609	-0.183949	0.529849	0.804794	0.0366103	0.271453	0.672496	-0.0640753	0.367685	0.733452	-0.0524905	0.428474	0.814194	0.04614
ENSG00000137845.11	ADAM10	3.60194	3.61323	0.0112858	0.00317033	0.00366275	9.72588e-07	1.39415e-05	-0.283983	0.34903	0.568822	-0.0545673	3.23453e-06	0.000376046	0.270092	0.395875	0.764748	0.0494726	0.144153	0.510502	0.0850796	4.70266e-06	0.000853087	0.265623
ENSG00000143537.10	ADAM15	2.25483	2.86973	0.614896	0	0	0.000863067	0.00450546	0.193724	0.000443447	0.00421856	0.204199	0.304562	0.640505	0.0598225	0.216888	0.622304	-0.0719434	0.33557	0.709261	-0.0561098	0.0214889	0.237371	0.133854
ENSG00000135074.12	ADAM19	3.82312	3.71459	-0.108527	1.12435e-46	2.13999e-46	1.09619e-07	2.16593e-06	-0.307658	9.52817e-05	0.00126659	-0.226706	0.00118232	0.024682	0.188594	0.668577	0.900235	-0.0249486	0.272501	0.658882	-0.0639353	0.43266	0.816325	0.0457231
ENSG00000008277.11	ADAM22	1.74296	1.79313	0.0501692	2.49373e-25	4.04281e-25	0.000144174	0.000988229	0.22085	8.46798e-05	0.00115559	0.228348	0.443326	0.751484	-0.044671	0.832711	0.960097	-0.01231	0.142924	0.509066	0.0853407	0.44726	0.82566	-0.0442866
ENSG00000114948.9	ADAM23	0.975844	0.575657	-0.400187	2.33668e-235	1.03257e-234	5.60639e-05	0.00044385	-0.234006	0.00147325	0.0107719	-0.184934	2.69672e-05	0.00175688	0.243744	0.866432	0.970476	-0.00980213	0.55881	0.844455	0.0340684	0.0043389	0.100999	0.165956
ENSG00000151651.12	ADAM8	5.09182	5.17215	0.0803258	3.09725e-43	5.75297e-43	4.7059e-08	1.04458e-06	0.316362	2.90529e-11	5.66075e-09	0.384093	0.021929	0.155162	0.133407	0.372106	0.74916	-0.052008	0.43786	0.780573	0.0452084	0.472281	0.839233	0.0418853
ENSG00000134028.11	ADAMDEC1	0.0819858	0.0874765	0.00549068	0.0644704	0.0706405	1.50146e-05	0.000145266	0.251281	0.00158576	0.0113966	0.183695	0.230395	0.566247	-0.0698762	0.916175	0.981373	-0.00613411	0.454694	0.788148	0.0435655	0.365228	0.776469	-0.0527601
ENSG00000160323.15	ADAMTS13	0.634251	0.652916	0.0186649	9.53469e-05	0.000115735	0.00240078	0.0106245	-0.176573	0.966003	0.983958	0.00248399	0.00129899	0.026334	0.187036	0.0269734	0.251708	-0.128778	0.333414	0.707547	-0.0563605	0.0502342	0.364384	0.114018
ENSG00000145536.12	ADAMTS16	0.0783186	0.113498	0.0351793	5.85892e-39	1.05601e-38	6.19736e-05	0.000481399	0.232642	0.000228678	0.0025089	0.214156	0.406609	0.723513	0.0483579	0.845276	0.964073	-0.0113731	0.232987	0.618019	0.0694894	0.636746	0.90718	0.0275215
ENSG00000140470.10	ADAMTS17	0.0798475	0.0601914	-0.0196561	1.9864e-25	3.22232e-25	4.46436e-05	0.000364971	-0.237077	0.00102646	0.00809584	-0.190914	0.15691	0.472978	0.0824627	0.693106	0.909631	0.0229989	0.348397	0.716579	-0.0546389	0.619933	0.900231	0.028902
ENSG00000049192.11	ADAMTS6	0.417727	0.35372	-0.0640069	2.77612e-61	5.7708e-61	0.00290754	0.0124889	0.173199	0.0154728	0.065963	0.14093	0.234703	0.570176	-0.069235	0.668366	0.900181	-0.0249655	0.897119	0.972394	0.00753565	0.0669661	0.413488	-0.106688
ENSG00000218052.5	ADAMTS7P4	0.285697	0.23961	-0.0460872	3.4378e-28	5.72006e-28	0.000622139	0.00341641	-0.198935	0.00043318	0.00414525	-0.204558	0.868153	0.955268	0.00967463	0.961174	0.991665	0.00283705	0.95264	0.987119	-0.00346132	0.700309	0.929754	-0.0224313
ENSG00000156218.9	ADAMTSL3	0.126403	0.0450209	-0.0813822	2.08472e-198	7.87023e-198	0.00452997	0.0179721	-0.16516	0.00139788	0.0102816	-0.185813	0.100019	0.375302	0.0958022	0.495798	0.823707	-0.0396913	0.0851045	0.414262	-0.100284	0.248679	0.688274	0.0672106
ENSG00000143382.10	ADAMTSL4	0.146447	0.146244	-0.000202821	0.943597	0.946656	0.0125853	0.0419836	-0.145236	0.141296	0.322273	-0.0856896	0.434876	0.745022	0.0455033	0.00286951	0.0777132	0.173433	0.904308	0.973817	-0.00700639	0.679894	0.922557	-0.0240457
ENSG00000105963.10	ADAP1	2.90339	2.81679	-0.0865923	5.35461e-36	9.44484e-36	1.2993e-06	1.8047e-05	0.280696	5.14189e-06	0.000117482	0.264547	0.67605	0.87935	-0.0243518	0.216258	0.621768	0.0720421	0.909953	0.976	0.00659128	0.626486	0.903203	-0.028362
ENSG00000160710.12	ADAR	6.94864	6.75666	-0.191986	1.31763e-248	6.16018e-248	2.6956e-15	6.44586e-13	0.454732	2.33371e-10	3.08857e-08	0.366287	0.00159505	0.030022	-0.183597	0.168874	0.570586	0.0801513	0.0244494	0.229171	0.130991	4.64951e-07	0.000160393	-0.292197
ENSG00000197381.12	ADARB1	1.01193	0.701255	-0.310673	2.24139e-285	1.23696e-284	1.31877e-08	3.52617e-07	-0.329024	6.91392e-06	0.00014922	-0.260945	1.46486e-07	3.50285e-05	0.304618	0.0394978	0.303229	0.11989	0.0640027	0.367981	0.107866	0.000274881	0.0167177	0.211432
ENSG00000185736.12	ADARB2	0.426097	0.222129	-0.203968	1.12974e-235	4.99856e-235	2.72925e-08	6.59377e-07	0.321845	0.000995997	0.00791793	0.191405	1.71885e-08	6.95571e-06	-0.326427	0.580013	0.864882	0.0322479	0.0804248	0.406724	0.101821	1.22274e-06	0.000334156	-0.281388
ENSG00000189007.12	ADAT2	1.90995	1.8232	-0.0867432	2.91463e-72	6.38415e-72	0.00138429	0.00671034	0.185977	0.00874176	0.0428096	0.15259	0.653267	0.867683	-0.0261797	0.0516564	0.344535	0.113322	0.105885	0.454258	0.094185	0.573067	0.883382	0.0328407
ENSG00000133597.6	ADCK2	3.3189	3.51937	0.200471	1.69112e-240	7.63653e-240	2.72043e-05	0.000240025	0.24363	0.000151918	0.00181534	0.2201	0.425191	0.737374	-0.0464688	0.653252	0.894131	-0.026181	0.750837	0.926841	-0.0185055	0.963203	0.991569	0.00268873
ENSG00000138031.11	ADCY3	4.26366	4.13185	-0.131811	3.51665e-147	1.06968e-146	0.000105368	0.000755972	0.225296	0.000121744	0.00153221	0.223258	0.262632	0.59954	0.0652673	0.329048	0.719841	0.0568716	0.0290598	0.250412	0.127079	0.00274308	0.0778982	0.174231
ENSG00000173175.11	ADCY5	0.0527223	0.0854714	0.0327491	8.00817e-82	1.83949e-81	0.00379599	0.0155922	0.168404	0.466924	0.673948	-0.0423933	0.0236118	0.162692	-0.131769	0.516739	0.836056	0.037784	0.00338491	0.0857143	0.17048	0.00196854	0.0629543	-0.180013
ENSG00000162104.6	ADCY9	0.217669	0.332015	0.114346	1.83971e-187	6.61196e-187	9.64095e-05	0.000700292	0.226541	3.61253e-05	0.000573725	0.239898	0.0913545	0.358117	0.0983348	0.313679	0.705886	0.0587062	0.764471	0.932675	0.0174611	0.173923	0.60886	0.0792126
ENSG00000075340.19	ADD2	0.135311	0.193677	0.0583657	5.38519e-66	1.14662e-65	0.00176342	0.00820602	0.181895	0.00109605	0.00852336	0.18984	0.180205	0.504063	0.0780726	0.707682	0.913941	-0.0218525	0.896146	0.972392	-0.0076073	0.032209	0.293536	0.124705
ENSG00000248144.2	ADH1C	0.118719	0.0948846	-0.0238343	2.18169e-09	2.92771e-09	6.27382e-05	0.000486082	0.232475	0.277891	0.493806	0.0632219	0.00503186	0.0635186	-0.163206	0.86593	0.970482	-0.0098393	0.913892	0.976293	-0.00630182	0.0141995	0.194658	-0.142733
ENSG00000197894.7	ADH5	5.35131	5.57026	0.218957	0	0	0.000335414	0.00202238	0.208449	0.110109	0.273104	0.0930641	0.00573007	0.0687054	-0.160762	0.541815	0.848194	-0.0355519	0.194287	0.576802	-0.0756205	0.0637762	0.404961	-0.107958
ENSG00000147576.12	ADHFE1	0.479845	0.65847	0.178625	3.48507e-114	9.2247e-114	0.000194926	0.00127704	-0.216495	0.113628	0.279169	-0.0921557	0.0756481	0.322762	0.103467	0.0601173	0.369034	0.109481	0.271837	0.658258	-0.064024	0.823081	0.960786	0.0130302
ENSG00000182551.10	ADI1	3.61116	4.0516	0.440444	0	0	1.12997e-06	1.59157e-05	-0.282285	0.00363315	0.0215784	-0.169201	0.0523887	0.261484	0.11297	0.33069	0.720886	0.0566788	0.189199	0.570143	0.0764909	0.0208925	0.23435	0.134472
ENSG00000159346.9	ADIPOR1	5.50036	5.80151	0.301147	0	0	0.00361056	0.0149767	-0.169314	0.531948	0.725831	-0.0364239	0.132091	0.432016	0.0877222	0.967466	0.993382	0.00237705	0.206678	0.590353	0.0735682	0.238423	0.677899	0.0686881
ENSG00000272734.1	ADIRF-AS1	1.04861	1.09674	0.0481374	1.90227e-16	2.81047e-16	2.77795e-06	3.46306e-05	0.271889	0.000177559	0.00204958	0.217851	0.0973599	0.370746	-0.0965601	0.148118	0.539433	-0.0842479	0.735935	0.921473	-0.0196538	0.0128514	0.185101	-0.144805
ENSG00000148926.6	ADM	1.10542	1.47906	0.373639	1.42524e-113	3.75785e-113	6.15922e-09	1.8542e-07	-0.336375	4.46207e-08	2.47093e-06	-0.316901	0.990482	0.997163	0.000695265	0.571885	0.861739	-0.0329419	0.902066	0.972996	-0.0071714	0.600104	0.894397	-0.0305513
ENSG00000101544.5	ADNP2	3.19246	3.40145	0.208984	3.64664e-269	1.87162e-268	0.00056477	0.00315238	0.200451	0.000125547	0.00156882	0.222822	0.26229	0.599409	0.0653141	0.342653	0.729212	-0.0552932	0.218501	0.603799	-0.0716917	0.139389	0.559339	0.086102
ENSG00000170425.3	ADORA2B	0.501992	0.698562	0.19657	3.97322e-127	1.113e-126	8.56134e-07	1.24848e-05	0.285419	0.000147711	0.00177819	0.220503	0.914586	0.974068	-0.00625079	0.512502	0.833301	0.0381666	0.570374	0.850147	0.0330715	0.976464	0.994277	-0.00171939
ENSG00000260898.2	ADPGK-AS1	0.457525	0.564581	0.107056	8.45354e-74	1.86543e-73	0.00447128	0.0177963	-0.165402	0.000226395	0.00249165	-0.214304	0.267157	0.603778	-0.0646524	0.019952	0.216864	0.135478	0.0246506	0.229727	0.130807	0.0868134	0.460735	-0.0997401
ENSG00000144843.8	ADPRH	3.78082	3.8049	0.0240826	1.82912e-08	2.41363e-08	5.35561e-05	0.00042608	0.234626	0.000873678	0.00717036	0.193527	0.0151251	0.125011	-0.141409	0.48462	0.818777	-0.0407269	0.697245	0.903457	0.0226725	0.00297763	0.0816927	-0.172775
ENSG00000170222.11	ADPRM	2.55716	2.89262	0.335454	4.16389e-281	2.2513e-280	0.000265055	0.00165653	0.211974	0.838356	0.921373	-0.0118888	0.00186972	0.0334277	-0.180896	0.292475	0.689123	-0.0613372	0.274987	0.660717	0.063605	0.000844962	0.0351394	-0.194066
ENSG00000171873.7	ADRA1D	0.0907951	0.0779509	-0.0128442	4.86779e-06	6.10775e-06	5.19648e-07	8.21559e-06	-0.290974	0.00569621	0.030981	-0.160874	0.0332432	0.199639	0.123968	0.137527	0.520688	-0.0865091	0.265103	0.65155	-0.0649305	0.121924	0.530312	0.0900989
ENSG00000169252.5	ADRB2	0.193208	0.430732	0.237524	8.91768e-277	4.7185e-276	0.00988866	0.0344116	0.150136	0.000268505	0.00284785	0.211781	0.0345792	0.204396	0.123045	0.00269758	0.0750862	-0.174526	0.325865	0.701143	-0.0572468	0.196777	0.634991	0.0752005
ENSG00000100077.11	ADRBK2	3.64006	3.43169	-0.208374	0	0	0.000227334	0.00145626	0.214243	0.0197053	0.0790126	0.135749	0.00436906	0.0580051	-0.165829	0.841457	0.963425	0.0116576	0.743236	0.924673	-0.0190903	0.00789166	0.141331	-0.154602
ENSG00000251002.4	AE000661.37	1.26985	1.06524	-0.204609	2.06054e-114	5.46096e-114	7.15432e-09	2.10263e-07	0.334942	0.000306261	0.00316224	0.209817	6.78337e-05	0.00340674	-0.231407	0.00176781	0.0586752	-0.181853	0.677016	0.893923	-0.0242748	0.000255215	0.0160313	-0.212535
ENSG00000181026.14	AEN	4.35102	5.1523	0.801287	0	0	0.00101964	0.00518519	0.191022	0.000616296	0.00546051	0.199083	0.803738	0.93432	0.014483	0.854128	0.967509	0.0107148	0.312281	0.692011	-0.0588759	0.905047	0.980736	0.00695204
ENSG00000272620.1	AFAP1-AS1	0.218715	0.198831	-0.0198839	1.38449e-11	1.91872e-11	0.000905615	0.0046996	-0.192948	0.00680168	0.0354101	-0.157488	0.0312036	0.192443	0.12544	0.624009	0.882639	-0.0285659	0.462961	0.793136	0.0427712	0.0562193	0.383476	0.111191
ENSG00000155966.10	AFF2	0.044906	0.0212159	-0.0236901	6.1219e-65	1.29823e-64	0.011404	0.0387243	0.147255	0.0779348	0.214041	0.102669	0.0701877	0.308729	-0.105455	0.113211	0.481079	0.0922622	0.172202	0.549289	0.0795301	0.170732	0.604224	-0.0798034
ENSG00000072364.9	AFF4	3.02845	3.35761	0.329154	0	0	6.68476e-06	7.34172e-05	-0.261357	0.0379474	0.127276	-0.120846	0.0897696	0.35528	0.0988187	0.878012	0.97401	0.0089453	0.121879	0.479921	-0.0901099	0.926603	0.985022	0.00536869
ENSG00000141385.6	AFG3L2	5.03092	5.13916	0.108238	4.1186e-195	1.53177e-194	9.38946e-08	1.90349e-06	0.30927	0.000442992	0.00421614	0.204214	0.019272	0.144784	-0.136232	0.844669	0.963746	-0.0114183	0.329029	0.704134	0.0568738	0.979877	0.99472	0.00147003
ENSG00000119844.11	AFTPH	4.90155	5.07707	0.175517	0	0	0.000653472	0.00355691	-0.19816	0.867908	0.937594	-0.00969279	0.00018693	0.00720435	0.217105	0.929718	0.98495	-0.00514024	0.404083	0.759274	-0.0486186	0.0432919	0.340176	0.117676
ENSG00000135439.8	AGAP2	3.11889	3.26494	0.146047	1.47201e-188	5.3186e-188	0.000825813	0.00434222	0.194434	0.00295532	0.0184646	0.172909	0.720727	0.899114	-0.0208337	0.0779854	0.410364	-0.102651	0.194282	0.57687	-0.0756212	0.0313397	0.288361	-0.125339
ENSG00000255737.2	AGAP2-AS1	0.273482	0.308475	0.0349926	7.38738e-10	9.99824e-10	0.00798932	0.0287777	0.154362	0.185648	0.384772	0.0771086	0.266472	0.603074	-0.0647449	0.0856035	0.427266	0.100124	0.614096	0.867742	0.0293851	0.246798	0.686771	-0.0674784
ENSG00000133612.15	AGAP3	3.49836	3.46968	-0.0286848	1.02994e-09	1.39109e-09	0.00101493	0.00516748	0.191098	0.0708955	0.200141	0.10519	0.0656771	0.296321	-0.107195	0.0132364	0.175731	-0.144194	0.0176106	0.192409	-0.138176	0.622496	0.901589	0.0286905
ENSG00000173744.14	AGFG1	4.08494	3.9484	-0.136539	1.26103e-267	6.42358e-267	2.09728e-06	2.73778e-05	0.275178	0.00492258	0.0275861	0.163616	0.00117832	0.0246231	-0.18865	0.52892	0.840576	0.036693	0.62508	0.872425	-0.0284777	0.0865211	0.45988	-0.0998326
ENSG00000106351.9	AGFG2	3.47286	3.34701	-0.125852	6.64301e-154	2.07926e-153	0.00893367	0.0316164	-0.15216	0.017075	0.070744	-0.138838	0.277236	0.614157	0.0633081	0.920955	0.982542	-0.0057831	0.86381	0.964869	-0.00999638	0.618704	0.90031	0.0290036
ENSG00000006530.12	AGK	4.06815	4.01054	-0.0576112	4.83269e-60	9.98864e-60	4.54595e-05	0.000370203	0.236834	0.000730016	0.00623446	0.196405	0.589634	0.840115	-0.0314322	0.108679	0.473387	-0.0934396	0.594626	0.861341	-0.0310113	0.754642	0.943774	0.0182134
ENSG00000162688.12	AGL	3.45433	3.52344	0.0691197	3.28658e-48	6.31189e-48	4.63765e-06	5.3474e-05	0.265791	0.000473176	0.00442929	0.203199	0.259206	0.596443	-0.0657377	0.250706	0.656823	-0.0669237	0.4138	0.764964	-0.0476209	0.105994	0.497089	-0.0941556
ENSG00000092847.7	AGO1	2.72733	2.90794	0.180615	2.22899e-268	1.13957e-267	0.00610856	0.0230321	0.159547	8.84766e-05	0.0012004	0.227739	0.286588	0.623002	0.0620902	0.823709	0.956479	0.0129832	0.867247	0.966143	0.00974174	0.590467	0.890887	-0.0313618
ENSG00000204310.7	AGPAT1	4.31824	4.55702	0.238778	0	0	4.23029e-10	1.9021e-08	-0.361038	2.72594e-05	0.000455977	-0.243604	0.0204803	0.149434	0.134908	0.795853	0.946005	-0.0150778	0.627208	0.87308	-0.0283027	0.285475	0.721244	0.0622337
ENSG00000169692.9	AGPAT2	3.68355	4.07838	0.394833	0	0	0.000133693	0.000924821	-0.221928	0.0296071	0.107085	-0.126651	0.0304522	0.189812	0.126003	0.0124874	0.171075	-0.145397	0.235262	0.620611	-0.0691525	0.0873364	0.461184	0.0995753
ENSG00000160216.15	AGPAT3	4.99783	4.90708	-0.090757	1.40806e-146	4.27311e-146	1.03014e-13	1.48474e-11	0.428483	6.67508e-12	1.87285e-09	0.396166	0.305628	0.641721	-0.0596908	0.841245	0.963654	-0.0116734	0.817208	0.948668	-0.0134705	0.943787	0.989296	0.00410933
ENSG00000138678.7	AGPAT9	0.810882	3.12255	2.31167	0	0	0.00951302	0.0333249	0.15091	0.0222816	0.0867316	0.133055	0.285596	0.622582	0.0622181	0.120923	0.495635	-0.0903411	0.150387	0.519296	-0.0837797	0.210005	0.648061	0.0730326
ENSG00000018510.9	AGPS	3.86299	3.67241	-0.190582	6.02320962380297e-317	3.84662822314478e-316	0.000194214	0.00127316	0.216548	0.0559601	0.16963	0.111308	0.0160155	0.129322	-0.140201	0.228513	0.635302	0.0701589	0.351387	0.719213	0.0543011	0.587468	0.889423	-0.0316152
ENSG00000188157.10	AGRN	3.879	4.30048	0.421482	0	0	6.3025e-08	1.34234e-06	0.313382	5.39046e-09	4.36275e-07	0.337646	0.517846	0.798201	-0.0376843	0.960154	0.991195	-0.00291166	0.827655	0.952234	0.0126879	0.31284	0.743181	-0.0588079
ENSG00000135049.12	AGTPBP1	3.44406	3.54433	0.10027	1.07041e-85	2.50608e-85	3.00304e-09	9.90485e-08	0.343166	4.41662e-06	0.000104075	0.266378	0.425387	0.737471	-0.0464491	0.29349	0.690355	-0.0612084	0.000309395	0.0258357	-0.209664	0.728443	0.937358	0.020234
ENSG00000177674.12	AGTRAP	2.56012	3.13814	0.578028	0	0	0.00033139	0.00200099	0.208631	0.013896	0.0610977	0.143184	0.0734761	0.316835	-0.104243	0.923042	0.983223	-0.00562997	0.943502	0.984339	0.00413022	0.167067	0.601368	-0.0804922
ENSG00000158467.13	AHCYL2	2.22281	2.44032	0.217512	2.93793e-235	1.29744e-234	2.39946e-06	3.05087e-05	0.273608	5.52025e-07	1.90119e-05	0.290307	0.296604	0.633007	0.0608151	0.126014	0.503839	0.089125	0.135774	0.500105	0.0868962	0.566575	0.881446	0.0333979
ENSG00000126705.10	AHDC1	1.77112	2.26143	0.490311	0	0	0.000292777	0.0017988	0.210491	0.00555325	0.0303919	0.161354	0.231882	0.567845	-0.069654	0.816303	0.953561	-0.0135384	0.450722	0.78638	0.04395	0.0131203	0.187181	-0.144377
ENSG00000124942.10	AHNAK	3.55546	4.26327	0.70781	0	0	0.000293354	0.00180182	-0.210462	0.177467	0.373258	-0.0785657	7.25283e-06	0.000675316	0.260359	0.210735	0.615902	-0.0729159	0.89084	0.9723	0.00799834	0.0717067	0.425528	0.104889
ENSG00000100591.4	AHSA1	7.14889	7.08419	-0.0646998	4.71529e-69	1.0182e-68	0.0067994	0.0251768	0.157494	0.891532	0.949754	0.00794735	0.00432604	0.0577254	-0.166011	0.703002	0.913108	-0.0222197	0.963185	0.989519	-0.00268998	0.535771	0.866582	-0.036085
ENSG00000111732.7	AICDA	5.12416	4.97023	-0.153931	6.19442e-75	1.3763e-74	1.08007e-10	5.81277e-09	-0.372973	5.27363e-10	6.34132e-08	-0.359073	0.37977	0.704843	-0.0511799	0.780281	0.94035	-0.016257	0.365812	0.73138	-0.0526959	0.419659	0.808392	-0.047026
ENSG00000042286.11	AIFM2	4.30908	5.09708	0.787998	0	0	1.00829e-05	0.000104468	0.256287	6.88361e-05	0.000973466	0.231206	0.481314	0.775936	-0.0410357	0.943613	0.988031	-0.00412205	0.432513	0.777431	-0.0457376	0.462562	0.835367	-0.0428094
ENSG00000146416.13	AIG1	2.53806	2.24211	-0.295949	5.01233068841016e-311	3.10493007583795e-310	1.30166e-05	0.000129324	0.253087	1.6723e-05	0.000306001	0.24991	0.359	0.688771	-0.0534489	0.942559	0.98791	0.00419926	0.960524	0.988667	-0.0028846	0.830711	0.962856	0.0124594
ENSG00000112297.11	AIM1	4.49193	4.85624	0.364309	0	0	6.88105e-06	7.51807e-05	0.261003	2.95818e-05	0.000489763	0.242533	0.0234055	0.161907	-0.131964	0.128382	0.506759	0.0885723	0.258029	0.645625	0.0659002	0.0798779	0.445264	-0.102005
ENSG00000163568.10	AIM2	4.32746	4.71745	0.38999	0	0	0.00459505	0.0181995	0.164896	0.0348364	0.120056	0.122871	0.0405036	0.225421	-0.119286	0.759474	0.932796	-0.0178432	0.352255	0.719939	-0.0542034	7.8866e-06	0.00126685	-0.259329
ENSG00000164022.13	AIMP1	4.86503	4.88262	0.017589	9.6186e-08	1.25227e-07	0.0105532	0.0363157	0.148827	0.576463	0.759249	0.0325504	0.0430258	0.233168	-0.117826	0.418347	0.778982	0.0471588	0.0785985	0.402813	0.102441	0.731149	0.938316	0.0200243
ENSG00000106305.6	AIMP2	4.75768	4.5708	-0.186883	7.03702e-242	3.19827e-241	2.77401e-08	6.67125e-07	0.321683	0.00268175	0.0171682	0.17463	0.0257719	0.171403	-0.129808	0.573608	0.862606	0.0327944	0.280526	0.665664	0.0628765	0.955046	0.991076	0.0032853
ENSG00000110711.6	AIP	6.11497	6.09262	-0.0223509	3.62536e-07	4.66254e-07	4.60684e-05	0.000374437	-0.236655	0.000202506	0.00228367	-0.215939	0.382519	0.705898	0.0508854	0.259344	0.662787	-0.0657186	0.134676	0.498504	-0.0871406	0.586607	0.889015	0.0316881
ENSG00000106992.14	AK1	0.20966	0.306463	0.0968026	8.89593e-82	2.04297e-81	2.81658e-06	3.49878e-05	-0.271726	0.013855	0.0609683	-0.143246	0.143967	0.453927	0.0851188	0.31629	0.707902	0.0583904	0.0465035	0.320319	0.115927	0.445485	0.824045	0.0444599
ENSG00000004455.13	AK2	6.23859	5.96376	-0.274831	0	0	1.59116e-06	2.15879e-05	0.278373	0.199997	0.40331	0.0746632	0.000174412	0.0069248	-0.21811	0.551954	0.852836	-0.0346641	0.218043	0.603245	-0.0717631	0.577037	0.885739	0.0325014
ENSG00000165695.6	AK8	0.0787809	0.317484	0.238703	1.80089e-249	8.45329e-249	7.56359e-05	0.00056904	0.22991	8.27856e-07	2.67187e-05	0.285796	0.00176512	0.0322706	0.181878	0.518139	0.836519	0.037658	0.883071	0.970414	0.00857156	0.0269369	0.265869	0.128808
ENSG00000155085.12	AK9	0.610013	0.707419	0.0974062	2.52401e-101	6.31018e-101	0.00967681	0.0338311	-0.150569	0.351602	0.570804	-0.0542768	0.204487	0.535469	0.0739245	0.0135783	0.17858	-0.143665	0.960744	0.988652	-0.00286848	0.444795	0.823929	0.0445272
ENSG00000108599.11	AKAP10	3.13932	3.27177	0.132451	2.36827e-184	8.39829e-184	0.00019055	0.00125266	-0.216826	3.42979e-05	0.000550099	-0.240585	0.435974	0.745931	-0.0453946	0.644605	0.890755	0.0268815	0.581212	0.856174	-0.0321459	0.13203	0.54691	-0.0877361
ENSG00000179841.8	AKAP5	1.74924	1.65741	-0.0918251	2.12321e-40	3.86996e-40	2.2877e-05	0.000207232	0.245883	8.02559e-07	2.61024e-05	0.286144	0.990381	0.9973	0.000702642	0.542455	0.848564	0.0354956	0.916905	0.97718	-0.0060805	0.226241	0.666776	-0.0705026
ENSG00000151320.7	AKAP6	0.240264	0.0947304	-0.145534	4.58361e-158	1.46274e-157	0.0106383	0.0365786	-0.148665	0.552197	0.74149	-0.0346429	0.000943978	0.0211321	0.192276	0.393849	0.76385	-0.049685	0.516096	0.821311	-0.037842	0.0226597	0.244026	0.132683
ENSG00000118507.12	AKAP7	0.739665	0.86769	0.128025	2.10717e-85	4.92351e-85	8.17077e-09	2.35854e-07	0.333666	1.66411e-08	1.12237e-06	0.326746	0.424614	0.736981	0.0465266	0.626629	0.883553	0.0283503	0.32312	0.699098	0.0575724	0.379355	0.78393	0.0512245
ENSG00000127914.13	AKAP9	2.91955	3.13459	0.215039	3.53915e-238	1.57986e-237	0.00721103	0.0264174	-0.156359	0.544939	0.736396	-0.0352775	0.069014	0.305675	0.105898	0.0354824	0.286514	-0.122438	0.140729	0.506648	-0.0858118	0.348991	0.76546	-0.0545716
ENSG00000085662.10	AKR1B1	5.9459	6.13703	0.191135	0	0	0.00011061	0.000785808	0.224613	0.00877663	0.0429205	0.152511	0.265379	0.602088	-0.0648931	0.603657	0.873582	-0.030254	0.822823	0.950937	-0.0130496	0.983215	0.995515	0.00122609
ENSG00000227471.5	AKR1B15	0.0505334	0.106063	0.0555295	4.03718e-59	8.30038e-59	1.73634e-06	2.33022e-05	0.277367	0.00415721	0.0240859	0.166743	0.890128	0.964519	0.00805086	0.451361	0.799628	-0.043888	0.237654	0.623561	-0.0688006	0.736027	0.939363	-0.0196467
ENSG00000142208.12	AKT1	4.17789	3.95573	-0.222155	0	0	6.81094e-05	0.000520227	0.231352	0.00013058	0.00162304	0.222263	0.770362	0.920646	-0.0170116	0.82125	0.955733	0.0131674	0.259321	0.646628	-0.0657218	0.71583	0.932417	0.0212154
ENSG00000117020.13	AKT3	2.00107	1.86947	-0.131603	2.23753e-93	5.41448e-93	1.27552e-05	0.000127268	0.253343	0.000641912	0.00563527	0.198442	0.108227	0.390639	-0.0935591	0.571853	0.861814	-0.0329447	0.717921	0.913153	0.0210523	0.264382	0.701473	-0.0650287
ENSG00000148218.12	ALAD	3.49775	3.70374	0.205988	4.33005e-289	2.42075e-288	0.00393177	0.0160404	-0.167764	0.550654	0.740316	-0.0347775	0.00423124	0.0570757	0.166419	0.626444	0.883648	-0.0283655	0.891853	0.972347	0.00792364	0.515729	0.860147	0.0378751
ENSG00000023330.11	ALAS1	5.94032	6.33745	0.397134	0	0	0.000426805	0.00249203	-0.204786	0.653112	0.811397	-0.0261922	1.23253e-05	0.000993723	0.253774	0.21857	0.624067	0.071681	0.0640105	0.367925	0.107863	0.00019808	0.0136662	0.216261
ENSG00000161618.6	ALDH16A1	4.14429	4.07714	-0.0671515	1.86278e-41	3.42255e-41	0.00188211	0.00864934	-0.180783	0.0282967	0.103287	-0.127688	0.154132	0.46897	0.0830184	0.252615	0.658383	-0.0666548	0.962554	0.989111	0.00273616	0.779044	0.950179	0.0163509
ENSG00000137124.6	ALDH1B1	4.07642	3.798	-0.278424	0	0	1.03497e-05	0.000106759	0.255961	0.0944333	0.245571	0.0974136	0.00104239	0.0226836	-0.190662	0.355442	0.73814	0.0538457	0.952451	0.987117	-0.00347517	0.78647	0.951733	-0.0157875
ENSG00000144908.10	ALDH1L1	0.091859	0.108144	0.0162848	8.44066e-12	1.17394e-11	0.000911114	0.0047258	-0.19285	0.00171027	0.0121339	-0.182415	0.697566	0.88839	-0.0226472	0.306191	0.700802	-0.0596214	0.0181103	0.194834	-0.137575	0.245902	0.685003	-0.0676064
ENSG00000136010.10	ALDH1L2	2.50217	2.66065	0.158479	2.02633e-65	4.3062e-65	4.26124e-06	4.98717e-05	-0.266807	0.000239384	0.00260329	-0.213482	0.00462538	0.0600814	0.164774	0.316733	0.708741	-0.058337	0.743576	0.924767	-0.0190641	0.00744033	0.136859	0.155751
ENSG00000159423.13	ALDH4A1	2.56948	2.51692	-0.0525634	3.05268e-21	4.76116e-21	0.00782652	0.0283076	0.154765	0.00741742	0.0379122	0.155811	0.979174	0.993527	-0.00152136	0.189032	0.592112	0.0765197	0.234497	0.619837	0.0692655	0.918999	0.984247	0.00592672
ENSG00000112294.9	ALDH5A1	3.28428	3.03788	-0.246397	8.73416e-259	4.27425e-258	0.00284753	0.0122713	-0.173569	0.227412	0.436668	-0.0703251	0.000168501	0.00675383	0.218609	0.455246	0.80219	0.0435121	0.578457	0.854749	0.0323804	0.00789773	0.14132	0.154587
ENSG00000119711.9	ALDH6A1	2.18751	2.23135	0.0438404	6.53058e-19	9.92439e-19	7.66327e-05	0.000574895	-0.22973	0.0777065	0.213581	-0.102747	0.00429818	0.0574629	0.16613	0.885593	0.974713	0.00838536	0.548135	0.838377	-0.0349976	0.0320408	0.29251	0.124826
ENSG00000136872.14	ALDOB	0.189424	0.173962	-0.0154627	0.000243382	0.000291806	0.000121268	0.0008509	0.223313	3.75444e-05	0.000590911	0.239387	0.241551	0.578265	-0.0682329	0.675997	0.903176	0.024356	0.808432	0.94589	0.0141297	0.284089	0.720078	-0.0624129
ENSG00000109107.10	ALDOC	4.11133	5.16959	1.05826	0	0	7.55231e-06	8.14991e-05	0.259862	0.00354461	0.0212263	0.169648	0.0726252	0.314455	-0.104552	0.991507	0.998768	0.000620397	0.299047	0.681191	0.0605085	0.0445431	0.344603	-0.116982
ENSG00000033011.8	ALG1	3.38436	3.41527	0.0309064	2.47403e-12	3.46888e-12	7.39156e-05	0.000558494	-0.230227	0.0159345	0.0674939	-0.140308	0.232206	0.568175	0.0696057	0.128392	0.506707	0.0885698	0.554777	0.843144	0.0344184	0.180746	0.618345	0.0779759
ENSG00000253710.2	ALG11	1.9151	2.02957	0.114464	1.06125e-94	2.58291e-94	0.0135007	0.0444525	-0.143784	0.474197	0.680293	-0.0417043	0.118439	0.407574	0.0909492	0.469753	0.810978	0.0421246	0.796614	0.942332	-0.0150203	0.785287	0.951451	0.0158772
ENSG00000182858.10	ALG12	2.0721	2.22194	0.149834	1.49183e-174	5.11029e-174	0.000247393	0.0015638	-0.212996	0.377639	0.595612	-0.0514091	0.00696332	0.0774058	0.157035	0.118038	0.489528	0.0910484	0.249084	0.637029	0.0671531	0.128675	0.541977	0.0885043
ENSG00000172339.9	ALG14	1.08242	0.851754	-0.230663	0	0	7.03396e-06	7.66921e-05	-0.260734	9.18908e-05	0.00123556	-0.227211	0.534986	0.807178	0.0361545	0.649629	0.893006	-0.026474	0.0260332	0.236434	0.12958	0.12302	0.532767	0.0898354
ENSG00000119523.9	ALG2	4.47189	4.86157	0.389689	0	0	0.000156529	0.00105673	-0.219671	0.00268093	0.0171735	-0.174635	0.148374	0.46105	0.0841948	0.904785	0.978637	0.00697136	0.250091	0.638209	-0.0670105	0.941149	0.988747	-0.00430251
ENSG00000120697.5	ALG5	4.99924	5.07876	0.0795202	3.37701e-64	7.13764e-64	7.673e-07	1.13867e-05	-0.286646	4.70198e-07	1.66292e-05	-0.292074	0.829429	0.941712	-0.0125552	0.698873	0.91225	-0.0225443	0.0899481	0.423251	-0.0987639	0.869743	0.970774	0.00955692
ENSG00000159063.9	ALG8	4.92819	4.92171	-0.00648841	0.0658584	0.0721237	0.00121344	0.00601233	-0.188165	0.000600229	0.00535196	-0.199498	0.972534	0.991571	-0.00200656	0.32735	0.718817	0.0570715	0.341457	0.712331	0.0554303	0.378687	0.78386	0.0512962
ENSG00000189046.7	ALKBH2	3.8758	3.9681	0.0922933	3.24115e-53	6.41673e-53	2.56685e-07	4.5238e-06	0.298649	0.141503	0.322606	0.085645	2.21898e-05	0.00151113	-0.246278	0.305133	0.700132	-0.0597519	0.279359	0.664693	-0.0630292	0.0104795	0.16643	-0.148969
ENSG00000091542.8	ALKBH5	5.23535	5.46182	0.226468	0	0	0.00218985	0.00982121	-0.178174	0.00463436	0.0262012	-0.164738	0.967181	0.989421	0.00239789	0.681271	0.904821	-0.0239363	0.0177977	0.193149	-0.13795	0.949194	0.990178	0.00371354
ENSG00000108839.8	ALOX12	0.940891	1.005	0.0641104	2.75357e-20	4.25304e-20	0.00208383	0.00940586	-0.179032	0.505131	0.705949	-0.0388361	0.0538938	0.266468	0.112258	0.00548087	0.110898	0.161602	0.273123	0.659325	0.0638525	0.409866	0.801339	0.0480231
ENSG00000161905.9	ALOX15	0.116604	0.10431	-0.0122939	6.16934e-05	7.52458e-05	0.000510002	0.00289662	-0.20204	0.172145	0.365792	-0.0795409	0.0430289	0.233125	0.117824	0.0041954	0.0952359	-0.166575	0.172147	0.549443	-0.0795405	0.120972	0.528353	0.0903294
ENSG00000198796.6	ALPK2	0.941348	0.96333	0.0219821	1.9669e-05	2.42996e-05	1.3206e-05	0.000130896	0.252905	0.00685295	0.0356066	0.157343	0.000478035	0.0136305	-0.203042	0.0361515	0.290136	-0.121997	0.0708411	0.384005	-0.10521	0.00524645	0.113581	-0.162424
ENSG00000003393.11	ALS2	2.05797	2.37014	0.312175	0	0	5.98145e-05	0.000467736	-0.233126	0.562606	0.749725	-0.0337401	5.78587e-05	0.00309802	0.233578	0.419662	0.779293	-0.0470257	0.976312	0.993017	-0.0017305	0.00682637	0.130707	0.157418
ENSG00000242110.4	AMACR	0.908172	1.06898	0.160812	4.78479e-165	1.57102e-164	0.0130497	0.0432653	0.144488	0.150821	0.336128	0.0836907	0.11448	0.400499	-0.0919392	0.903118	0.97799	0.007094	0.859625	0.963416	0.0103067	0.0814383	0.449084	-0.101482
ENSG00000106927.8	AMBP	0.21088	3.16893	2.95805	0	0	2.85525e-08	6.83539e-07	0.321394	4.25448e-05	0.000653005	0.237721	0.0439952	0.23605	0.117284	0.285269	0.684015	-0.0622603	0.328532	0.703715	-0.0569322	0.0934455	0.471892	0.0977065
ENSG00000110497.11	AMBRA1	3.2827	3.17188	-0.110821	1.56923e-125	4.36558e-125	0.00185354	0.00854227	0.181044	0.0576125	0.172969	0.110569	0.493368	0.784549	-0.0399154	0.417633	0.778479	-0.0472311	0.740551	0.923407	0.0192973	0.196972	0.63533	-0.0751677
ENSG00000123505.11	AMD1	5.09595	4.60313	-0.492823	0	0	4.82809e-05	0.00038986	0.236025	0.00349459	0.0209805	0.169904	0.369906	0.69811	-0.0522476	0.85618	0.968061	0.0105625	0.927046	0.980342	-0.00533619	0.0674053	0.414861	0.106517
ENSG00000184675.6	AMER1	1.79535	2.00169	0.206345	4.03557e-234	1.77324e-233	1.80589e-09	6.38678e-08	0.347893	8.22041e-09	6.17793e-07	0.333607	0.422387	0.73542	-0.0467507	0.383472	0.756766	0.0507836	0.83206	0.953859	-0.0123587	0.547362	0.872323	-0.0350652
ENSG00000165566.12	AMER2	0.0168236	0.0100591	-0.00676448	5.13137e-23	8.13342e-23	0.00801291	0.0288478	-0.154304	0.049219	0.154538	-0.114526	0.211145	0.543835	0.0728503	0.614428	0.878476	-0.0293575	0.121679	0.479763	-0.090158	0.190014	0.62879	0.0763502
ENSG00000159461.11	AMFR	4.51594	4.87683	0.360892	0	0	0.00142342	0.00687311	-0.185511	0.0138781	0.0610573	-0.143211	0.0370872	0.213523	0.121392	0.694009	0.910135	0.0229277	0.0678366	0.376943	0.10635	0.786248	0.951684	0.0158043
ENSG00000144233.6	AMMECR1L	3.20103	3.49733	0.296297	0	0	0.000498436	0.00284321	0.202395	7.45153e-07	2.45004e-05	0.286974	0.101351	0.377675	0.0954284	0.364687	0.744481	0.0528197	0.0244024	0.228935	0.131034	0.429869	0.814931	0.0460008
ENSG00000166025.14	AMOTL1	1.61502	1.5671	-0.0479143	1.08349e-21	1.69604e-21	0.00023567	0.00150097	0.213713	0.00136161	0.0100747	0.186252	0.00508171	0.0638033	-0.163022	0.106109	0.469481	0.0941247	0.550587	0.839749	0.0347833	0.0776746	0.439501	-0.102758
ENSG00000133805.12	AMPD3	3.4904	3.83325	0.342852	0	0	0.00137018	0.00666036	-0.186148	0.00106509	0.00835356	-0.19031	0.321671	0.657496	0.057745	0.167321	0.567985	-0.0804442	0.395813	0.752811	-0.049479	0.949104	0.990135	-0.00372006
ENSG00000196704.8	AMZ2	4.7997	5.1936	0.393899	0	0	0.00317248	0.0134539	-0.171644	0.00044739	0.00424647	-0.204063	0.324304	0.659737	-0.0574318	0.983406	0.997196	0.00121217	0.455946	0.788889	0.0434447	0.490848	0.848372	-0.0401483
ENSG00000153107.8	ANAPC1	3.19658	2.95005	-0.246532	1.57112875377516e-320	1.02039377835593e-319	0.0121712	0.0408354	0.145924	0.536069	0.72928	0.0360587	0.103543	0.382257	-0.0948217	0.220377	0.626422	0.0714008	0.626896	0.87305	0.0283283	0.240894	0.682068	0.0683281
ENSG00000164162.9	ANAPC10	3.10583	3.12478	0.0189524	0.000925648	0.00108982	1.33586e-08	3.56731e-07	0.328899	0.00023877	0.00260199	0.21352	0.0419093	0.229661	-0.118463	0.0203129	0.219879	0.135087	0.0574503	0.349805	0.11064	0.502288	0.853491	-0.0390958
ENSG00000089053.9	ANAPC5	5.30708	5.26894	-0.0381339	7.30878e-64	1.54169e-63	8.39833e-05	0.000620745	-0.228463	7.1878e-05	0.0010097	-0.230612	0.656348	0.869415	-0.0259311	0.487177	0.819739	0.0404889	0.342769	0.71344	0.05528	0.728131	0.937014	-0.0202583
ENSG00000196510.9	ANAPC7	4.41941	4.46749	0.0480789	2.45494e-44	4.60093e-44	0.000631661	0.00345607	0.198696	0.150059	0.334963	0.0838469	0.0527584	0.26252	-0.112793	0.275442	0.677435	-0.0635449	0.764377	0.932668	-0.0174683	0.581	0.887163	-0.0321639
ENSG00000214274.6	ANG	0.799286	0.860461	0.0611753	4.5146e-11	6.21447e-11	4.18446e-05	0.000345579	-0.237943	0.0174111	0.0718254	-0.138421	0.0227775	0.159027	0.132568	0.192236	0.597433	-0.0759693	0.303411	0.685641	-0.0599649	0.0798726	0.445352	0.102007
ENSG00000029534.16	ANK1	1.38776	1.55723	0.169471	1.79689e-80	4.09574e-80	2.74017e-11	1.76876e-09	0.384581	9.43092e-07	2.94007e-05	0.28433	1.1673e-10	1.44492e-07	-0.372305	0.0180301	0.20553	-0.137671	0.00552324	0.108927	-0.161456	5.323e-10	9.33432e-07	-0.35899
ENSG00000145362.13	ANK2	0.383147	0.274607	-0.10854	6.04289e-178	2.09456e-177	4.56218e-07	7.35648e-06	0.292405	0.000338434	0.00341895	0.208314	0.00956954	0.0942311	-0.150792	0.127335	0.505185	0.0888157	0.0736332	0.39049	0.104186	0.262321	0.6998	-0.0653097
ENSG00000151150.17	ANK3	0.0742791	0.0536183	-0.0206608	5.79131e-38	1.03681e-37	0.000924442	0.00478196	0.192615	1.34673e-06	3.96352e-05	0.280286	0.690756	0.885236	-0.0231846	0.307169	0.701058	0.059501	0.94304	0.984393	-0.00416406	0.513359	0.859466	-0.038089
ENSG00000154122.9	ANKH	2.40411	2.42896	0.0248501	7.81394e-09	1.03767e-08	5.42355e-08	1.17779e-06	0.314917	3.34941e-07	1.24306e-05	0.295776	0.048703	0.250638	-0.114787	0.527098	0.839774	0.0368553	0.0240448	0.227098	0.131364	0.0653322	0.408433	-0.107332
ENSG00000001629.6	ANKIB1	4.13107	4.14723	0.0161568	6.53378e-05	7.96445e-05	6.08272e-05	0.000473719	0.232897	0.00215204	0.0144774	0.178476	0.121345	0.412914	-0.0902389	0.410145	0.775651	0.0479946	0.0344271	0.275981	0.123149	0.00155522	0.0540934	-0.184023
ENSG00000176915.11	ANKLE2	3.54618	3.59497	0.0487927	7.34805e-59	1.50721e-58	1.13048e-10	6.03773e-09	0.372581	2.04569e-07	8.5074e-06	0.301078	0.267716	0.60394	-0.0645769	0.0607407	0.370805	-0.109216	0.339304	0.712146	-0.0556779	0.0744584	0.43199	-0.103889
ENSG00000144504.12	ANKMY1	2.11496	2.02007	-0.0948969	1.63168e-81	3.74188e-81	8.9251e-06	9.37648e-05	-0.257801	0.297802	0.515986	-0.0606646	0.000554304	0.0147835	0.200743	0.113275	0.481156	0.0922459	0.620864	0.870351	0.0288251	0.00739814	0.136321	0.155862
ENSG00000106524.5	ANKMY2	0.316573	0.316026	-0.000546544	0.911374	0.916295	2.51629e-08	6.19302e-07	-0.322655	4.03154e-07	1.44771e-05	-0.293758	0.0894344	0.355021	0.098922	0.135607	0.519117	-0.0869332	0.967183	0.990531	-0.0023977	0.21773	0.656873	0.0718119
ENSG00000229152.2	ANKRD10-IT1	3.25803	3.36747	0.109435	1.30406e-27	2.15717e-27	0.0120598	0.0405584	0.146113	0.0120796	0.0548653	0.146079	0.989782	0.997079	-0.000746343	0.918101	0.981987	0.00599261	0.178774	0.557572	0.0783297	0.0830524	0.453941	-0.10095
ENSG00000167522.11	ANKRD11	4.24823	4.13838	-0.109845	6.27036e-66	1.33496e-65	0.000950431	0.0048816	-0.192166	0.738153	0.865153	-0.0194824	0.0725329	0.314379	0.104586	0.650974	0.893396	-0.0263651	0.602646	0.864391	-0.0303386	0.0491259	0.361074	0.114573
ENSG00000101745.12	ANKRD12	3.25363	3.32458	0.0709504	2.02342e-41	3.71575e-41	7.75161e-06	8.3223e-05	-0.259541	0.216515	0.423904	-0.0720019	0.000750259	0.0181886	0.195969	0.916526	0.981449	-0.00610831	0.310983	0.690735	0.059034	0.109744	0.504003	0.0931595
ENSG00000134461.12	ANKRD16	1.86064	1.69252	-0.168116	5.44963e-128	1.53393e-127	0.0102826	0.0355416	-0.149351	0.0892657	0.23622	-0.098974	0.494366	0.784949	0.0398233	0.0920143	0.441161	0.0981353	0.0836336	0.41148	0.10076	0.263716	0.700945	0.0651193
ENSG00000132466.14	ANKRD17	4.2659	4.21766	-0.0482361	4.30478e-20	6.63775e-20	0.00420523	0.0169523	0.166532	0.0118635	0.0540353	0.146449	0.574887	0.831948	-0.032685	0.896311	0.976752	0.00759511	0.695386	0.902492	-0.022819	0.600666	0.894664	-0.0305043
ENSG00000186481.12	ANKRD20A5P	0.554482	0.906521	0.352039	2.84109e-265	1.43129e-264	4.63961e-07	7.44709e-06	0.29222	1.81263e-06	5.01884e-05	0.27687	0.0784077	0.329921	0.102506	0.416275	0.778569	0.047369	0.17195	0.549565	0.079577	0.880219	0.974046	0.00878219
ENSG00000152766.5	ANKRD22	0.358206	0.490685	0.132479	5.82579e-70	1.26384e-69	1.22539e-11	8.92244e-10	0.391226	0.00175524	0.0123613	0.181974	0.000872338	0.0201279	-0.193552	0.612492	0.877197	-0.0295182	0.242734	0.629356	0.0680617	0.00442529	0.102444	-0.165593
ENSG00000089847.9	ANKRD24	0.478934	0.659633	0.180698	8.96197e-203	3.44828e-202	0.00107227	0.00541616	-0.1902	0.0764538	0.21138	-0.103183	0.160803	0.478883	0.0816964	0.703534	0.913011	0.0221778	0.572759	0.85117	0.0328671	0.52581	0.862672	0.0369703
ENSG00000261239.3	ANKRD26P1	0.0437969	0.0457129	0.00191602	0.230329	0.244061	0.00172225	0.00805003	-0.182297	0.000148922	0.00178562	-0.220386	0.434899	0.745	-0.045501	0.621086	0.881765	0.0288068	0.0567369	0.347979	0.110958	0.326811	0.751513	-0.057135
ENSG00000105186.11	ANKRD27	3.99948	3.92927	-0.0702189	1.48351e-78	3.35239e-78	4.95181e-10	2.13965e-08	0.359636	1.76942e-07	7.59877e-06	0.302621	0.044169	0.236681	-0.117188	0.798493	0.947217	-0.0148785	0.715406	0.912049	-0.0212485	0.762805	0.945999	-0.0175884
ENSG00000206560.7	ANKRD28	3.94043	4.13218	0.191748	5.45881e-243	2.48959e-242	2.95773e-06	3.63974e-05	-0.27115	6.67061e-06	0.00014486	-0.261383	0.906934	0.971078	-0.00681328	0.406101	0.77161	-0.0484102	0.353723	0.720492	0.0540383	0.099825	0.486141	-0.0958568
ENSG00000154065.13	ANKRD29	0.84327	0.885035	0.0417655	2.64032e-15	3.8426e-15	0.000556748	0.00311835	0.200675	0.0185649	0.0755775	0.137041	0.0236253	0.162732	-0.131756	0.266193	0.667799	0.0647828	0.258171	0.645751	0.0658806	0.0350797	0.307064	-0.122707
ENSG00000164236.8	ANKRD33B	3.85591	3.9444	0.0884875	1.4313e-17	2.144e-17	0.000165704	0.00111119	0.21885	0.00111153	0.00861508	0.18961	0.901232	0.96867	0.00723277	0.453127	0.800331	-0.043717	0.368459	0.733745	-0.0524057	0.972529	0.993057	-0.00200698
ENSG00000198483.9	ANKRD35	0.0272724	0.05065	0.0233777	6.09763e-40	1.10633e-39	0.013951	0.0456779	0.143102	0.868922	0.937967	-0.00961769	0.117671	0.406193	-0.0911392	0.468358	0.810231	0.042257	0.203324	0.587471	0.0741146	0.197806	0.636359	-0.0750282
ENSG00000186352.5	ANKRD37	2.82694	3.15895	0.332012	4.12444e-142	1.22863e-141	1.45599e-05	0.000141778	-0.251671	0.00167034	0.0118987	-0.182816	0.0444604	0.237517	0.117027	0.439401	0.791433	0.0450565	0.267176	0.653363	0.0646498	0.0952812	0.476248	0.0971642
ENSG00000213337.5	ANKRD39	1.88901	1.86972	-0.0192937	2.04489e-05	2.52498e-05	0.000277717	0.00172085	0.211279	0.00661857	0.0347059	0.158013	0.480411	0.775252	-0.0411203	0.329816	0.720323	-0.0567814	0.677658	0.893985	-0.0242237	0.755345	0.944035	-0.0181595
ENSG00000154945.6	ANKRD40	3.32323	3.46895	0.145722	3.57424e-192	1.31307e-191	0.0128396	0.0426762	0.144824	0.0128743	0.057666	0.144768	0.97338	0.991953	-0.00194475	0.906254	0.978969	-0.00686325	0.08038	0.406889	-0.101836	0.80097	0.95538	0.0146916
ENSG00000065413.13	ANKRD44	4.44955	3.80966	-0.639891	0	0	0.00192206	0.00880214	-0.180423	0.584533	0.765613	-0.0318638	0.0458582	0.241853	0.11627	0.0276304	0.25412	0.128231	0.202313	0.586077	0.0742808	0.0404697	0.329823	0.119306
ENSG00000139645.9	ANKRD52	4.40075	4.55817	0.15742	3.55819e-151	1.10062e-150	1.02082e-09	3.97062e-08	0.353119	8.58437e-07	2.7246e-05	0.285389	0.0355136	0.207991	-0.122417	0.00654907	0.122391	0.158215	0.00350809	0.0870529	0.169835	0.00116407	0.0435863	-0.188851
ENSG00000144031.8	ANKRD53	0.0814203	0.122029	0.0406083	2.72992e-29	4.58136e-29	0.00193197	0.00883984	-0.180335	0.236888	0.447713	-0.0689131	0.27512	0.6125	0.0635875	0.151298	0.543398	-0.0835931	0.0860877	0.415682	-0.0999701	0.50226	0.85365	0.0390984
ENSG00000160746.9	ANO10	2.94203	2.87158	-0.0704485	1.46503e-27	2.42153e-27	0.00370158	0.015282	0.168862	0.00531403	0.0293576	0.162184	0.254111	0.591119	-0.0664452	0.94324	0.988033	0.00414941	0.17883	0.557499	-0.0783197	0.820365	0.960493	-0.0132337
ENSG00000171714.10	ANO5	1.82731	1.65171	-0.175604	1.69783e-162	5.52201e-162	0.000154669	0.00104855	0.219843	0.00146549	0.0107264	0.185023	0.0039827	0.0551006	-0.167529	0.383142	0.756612	-0.0508188	0.000781235	0.0386813	-0.195323	0.0148455	0.199612	-0.141801
ENSG00000177119.12	ANO6	3.73392	3.82168	0.0877598	2.1076e-46	4.00526e-46	6.93349e-07	1.04965e-05	0.287778	2.83916e-06	7.22424e-05	0.271632	0.865752	0.954473	0.00985247	0.351231	0.73498	0.0543186	0.446361	0.785151	-0.0443743	0.729348	0.93795	0.0201638
ENSG00000074855.7	ANO8	1.25245	1.71169	0.459242	0	0	2.38428e-09	8.09231e-08	-0.345319	0.00101235	0.00801465	-0.191139	0.00407607	0.0559144	0.167104	0.552803	0.852957	-0.0345902	0.869504	0.966611	0.00957461	0.126117	0.538092	0.0891008
ENSG00000185101.9	ANO9	3.19149	3.49102	0.299529	7.22248e-262	3.58704e-261	0.000678586	0.00367271	0.197564	0.000849026	0.00700629	0.193988	0.885461	0.962685	0.00839512	0.00297565	0.0791612	-0.172787	0.21424	0.598784	-0.0723595	0.0756826	0.434184	-0.103454
ENSG00000140350.12	ANP32A	6.3325	6.0451	-0.287397	0	0	1.57921e-07	2.99381e-06	0.303825	0.0018127	0.0126685	0.181425	0.0255216	0.170438	-0.130027	0.387336	0.759194	-0.0503725	0.617395	0.869136	-0.0291118	0.335563	0.756509	0.0561106
ENSG00000143401.11	ANP32E	6.62459	6.3052	-0.319395	0	0	0.0076725	0.0278558	0.155153	0.130759	0.305423	0.0880253	0.124138	0.417824	-0.0895686	0.114241	0.482727	-0.0919998	0.407064	0.76141	-0.048311	0.212646	0.651153	0.0726116
ENSG00000138772.9	ANXA3	0.631327	0.56441	-0.0669175	5.05747e-30	8.53375e-30	0.000221015	0.00141966	0.214658	0.00743529	0.0379575	0.155764	0.00286805	0.0442466	-0.173442	0.0991255	0.455436	0.0960549	0.16017	0.534655	0.08182	0.0185782	0.223267	-0.137026
ENSG00000196975.11	ANXA4	4.75809	5.04725	0.289161	0	0	7.83365e-08	1.62728e-06	0.311145	2.39282e-07	9.64599e-06	0.299402	0.00601424	0.0707421	-0.159843	0.251413	0.657529	-0.066824	0.539451	0.83321	0.0357601	0.00341976	0.0885143	-0.170295
ENSG00000197043.10	ANXA6	8.53625	8.39485	-0.141394	0	0	0.0011682	0.00582106	0.188792	0.00279296	0.0176865	0.173912	0.601483	0.845209	-0.0304359	0.755755	0.932092	-0.0181281	0.195177	0.578221	-0.0754699	0.275605	0.712915	-0.0635233
ENSG00000138279.12	ANXA7	6.22094	6.51545	0.294519	0	0	7.0809e-16	2.29236e-13	0.463964	5.24293e-11	9.19392e-09	0.379135	0.00171314	0.0316225	-0.182387	0.334804	0.724226	-0.0561988	0.555215	0.843566	-0.0343803	0.0143501	0.195957	-0.142513
ENSG00000260583.1	AP000223.42	0.566919	0.794481	0.227562	2.24596e-58	4.59075e-58	5.06797e-06	5.78023e-05	0.264721	0.000412981	0.0039864	0.20529	0.645228	0.864646	-0.0268308	0.245338	0.651521	-0.0676871	0.921237	0.978625	0.00576244	0.457581	0.832587	-0.0432872
ENSG00000178248.11	AP000345.1	0.148991	0.145366	-0.00362513	0.409218	0.426022	0.00329075	0.0138744	-0.170987	0.0103197	0.048668	-0.149279	0.501213	0.788916	-0.0391941	0.727461	0.922333	0.0203102	0.991416	0.997436	-0.000627026	0.141373	0.562045	-0.0856731
ENSG00000228923.1	AP000355.2	0.15515	0.266306	0.111157	4.50662e-32	7.73324e-32	1.83434e-06	2.43687e-05	0.276732	0.00156567	0.0112753	0.18391	0.696948	0.887873	-0.0226959	0.130624	0.51082	-0.0880562	0.515743	0.821123	-0.0378738	0.52484	0.862695	-0.037057
ENSG00000237484.5	AP000476.1	0.465052	0.510448	0.0453966	3.47376e-18	5.24078e-18	0.0141604	0.0462266	0.142791	0.0425458	0.138354	0.118098	0.613425	0.850181	-0.0294407	0.142446	0.529218	-0.0854429	0.93404	0.982308	-0.00482342	0.608426	0.897457	-0.0298562
ENSG00000230479.1	AP000695.6	0.135068	0.216544	0.0814751	2.17221e-33	3.75996e-33	0.00561695	0.0214631	0.161139	0.0286945	0.104485	0.127369	0.964635	0.988787	0.00258402	0.607731	0.875085	0.0299141	0.896668	0.972356	0.00756886	0.980278	0.994599	0.0014407
ENSG00000245571.3	AP001258.4	1.61389	2.12671	0.512826	0	0	0.00175179	0.00816093	0.182008	0.000694729	0.00598656	0.197192	0.911395	0.972786	0.00648529	0.325651	0.717708	-0.0572722	0.99904	0.999848	-7.0108e-05	0.364938	0.77601	-0.052792
ENSG00000224905.3	AP001347.6	0.786384	0.891119	0.104735	1.96044e-31	3.35095e-31	0.00242063	0.0107034	0.176429	0.0230303	0.0889387	0.132323	0.470338	0.769562	-0.0420691	0.298273	0.693619	0.0606055	0.770099	0.933694	0.0170316	0.64914	0.912909	-0.0265135
ENSG00000273210.1	AP001437.1	0.639321	0.567437	-0.0718839	4.38294e-08	5.7407e-08	0.00125637	0.00619295	-0.18759	0.00173232	0.0122285	-0.182198	0.985148	0.995652	-0.00108486	0.862508	0.969435	0.0100929	0.613988	0.867765	0.029394	0.689588	0.926095	-0.023277
ENSG00000239415.1	AP001469.9	0.595258	0.629093	0.0338343	3.05148e-07	3.93e-07	0.00360271	0.014953	0.169353	0.161886	0.351955	0.0814857	0.240768	0.577377	-0.0683464	0.679892	0.90436	-0.0240459	0.184341	0.564067	-0.0773382	0.355906	0.77011	-0.0537939
ENSG00000255142.1	AP006621.6	0.93987	0.964141	0.0242713	0.188361	0.200734	0.00935812	0.0328479	-0.151238	0.397928	0.615073	0.049258	0.00520214	0.0647744	0.162583	0.010493	0.157155	0.148943	0.00537121	0.107134	0.161982	0.0185111	0.223098	0.137104
ENSG00000138660.8	AP1AR	3.27621	3.52696	0.250753	0	0	1.22888e-05	0.000123434	0.253811	5.12946e-05	0.0007639	0.235209	0.23504	0.570467	-0.0691852	0.616476	0.878836	0.0291879	0.305772	0.687064	-0.0596731	0.749899	0.94266	-0.0185775
ENSG00000100280.13	AP1B1	5.85502	5.69609	-0.158929	0	0	9.46794e-11	5.1615e-09	0.374104	7.07209e-09	5.43132e-07	0.335053	0.227591	0.563966	-0.0702981	0.35444	0.737587	-0.0539579	0.142663	0.508651	-0.0853965	0.188995	0.627191	-0.0765261
ENSG00000106367.10	AP1S1	5.0778	5.43576	0.357965	0	0	8.76298e-09	2.50203e-07	0.332991	0.0047573	0.0267525	0.164252	0.000299688	0.00979246	-0.210142	0.162559	0.561787	-0.0813554	0.161799	0.53728	-0.0815026	0.0311309	0.287571	-0.125494
ENSG00000006125.13	AP2B1	5.30084	5.4345	0.133655	2.01858e-252	9.59067e-252	3.54998e-05	0.000301827	0.24013	0.000410535	0.00396643	0.205381	0.311236	0.647168	-0.0590032	0.705926	0.913411	0.0219902	0.147661	0.515722	0.0843429	0.327881	0.752328	-0.0570088
ENSG00000065000.12	AP3D1	5.7034	5.56785	-0.135552	1.62769e-275	8.57146e-275	0.00428742	0.0172308	-0.166176	0.266094	0.481878	-0.0647962	0.00676481	0.0760021	0.157592	0.0131383	0.175092	-0.144348	0.00607668	0.115096	-0.159647	0.00457329	0.104039	0.164984
ENSG00000070718.8	AP3M2	3.492	3.56098	0.0689786	4.76575e-53	9.42534e-53	1.86978e-05	0.000174715	0.248483	0.0329961	0.115684	0.124142	0.000656209	0.0166972	-0.198094	0.413596	0.777081	-0.0476416	0.224081	0.608901	-0.0708315	0.186862	0.625539	-0.0768964
ENSG00000134262.9	AP4B1	4.04231	4.07009	0.0277848	1.31352e-12	1.84861e-12	0.000180162	0.00119256	-0.21764	0.075992	0.210463	-0.103345	0.0875916	0.35075	0.0994951	0.930285	0.985054	0.00509867	0.864581	0.965217	0.00993926	0.490732	0.848309	0.0401591
ENSG00000226167.1	AP4B1-AS1	1.00191	0.977081	-0.0248269	0.00205517	0.00239065	0.00406967	0.016491	-0.167133	0.301675	0.519659	-0.0601806	0.191827	0.519847	0.0760392	0.50892	0.831267	-0.0384913	0.183115	0.562359	-0.0775547	0.865541	0.96989	0.00986815
ENSG00000254470.2	AP5B1	3.03535	3.18518	0.149832	3.47483e-164	1.1363e-163	0.000398424	0.00234979	-0.205838	0.149601	0.33433	-0.0839412	0.00579554	0.0690184	0.160547	0.0230195	0.233446	-0.132334	0.369482	0.734462	-0.0522939	0.184447	0.622205	0.0773196
ENSG00000125843.7	AP5S1	2.00222	2.13199	0.129765	5.65024e-156	1.7874e-155	1.44456e-08	3.81405e-07	-0.328134	0.000278953	0.00292914	-0.211213	0.0769309	0.326054	0.103017	0.462466	0.806671	-0.0428185	0.939758	0.984141	0.00440442	0.393358	0.792477	0.0497366
ENSG00000166313.15	APBB1	1.14971	1.14565	-0.00405883	0.531088	0.547479	5.66753e-05	0.000447512	-0.233858	0.000469526	0.00440099	-0.203319	0.574231	0.831513	0.0327411	0.0612989	0.371947	-0.108981	0.360184	0.727455	-0.0533173	0.231797	0.669922	0.0696666
ENSG00000163697.13	APBB2	1.81614	1.35908	-0.457057	0	0	1.17833e-07	2.31519e-06	-0.306903	6.1549e-06	0.000135905	-0.262365	0.00129113	0.0263013	0.187137	0.0395327	0.303276	-0.119868	0.697066	0.903446	-0.0226866	9.95453e-05	0.00824697	0.226094
ENSG00000100823.8	APEX1	7.20659	7.02181	-0.184776	0	0	5.91884e-05	0.000463356	0.233269	0.488907	0.693032	0.0403283	6.68651e-05	0.00339865	-0.231604	0.937304	0.987171	0.00458421	0.815004	0.947678	-0.0136358	0.764239	0.945938	-0.0174788
ENSG00000169188.4	APEX2	4.46749	4.31878	-0.148712	5.65551e-249	2.64817e-248	0.000240266	0.0015247	-0.213428	0.00117185	0.00897026	-0.188741	0.507325	0.792314	0.0386363	0.0278534	0.255279	-0.128048	0.203092	0.587042	-0.0741527	0.0679864	0.415642	0.106292
ENSG00000149089.9	APIP	2.83478	2.75022	-0.0845624	9.43881e-82	2.16717e-81	0.000577845	0.00321003	0.200094	0.0549917	0.167369	0.111749	0.0903311	0.356496	-0.0986465	0.710935	0.915558	-0.0215978	0.475367	0.800829	-0.041594	0.850988	0.967964	-0.0109482
ENSG00000084234.13	APLP2	2.96342	3.44261	0.479189	0	0	0.000930863	0.00480337	-0.192503	0.0143847	0.0627221	-0.142462	0.030246	0.189087	0.12616	0.364624	0.74457	-0.0528266	0.0629436	0.365285	-0.108298	0.339599	0.760069	0.055644
ENSG00000128394.13	APOBEC3F	2.88557	3.25715	0.371579	0	0	0.012345	0.0412998	0.145633	0.0685351	0.195657	0.106081	0.339023	0.671125	-0.0557104	0.99963	0.999962	2.70537e-05	0.885945	0.971239	0.00835945	0.00734049	0.136213	-0.156013
ENSG00000239713.4	APOBEC3G	5.32235	5.68205	0.359698	0	0	4.40399e-05	0.000360736	0.237259	0.00186114	0.0129297	0.180975	0.018478	0.140881	-0.137142	0.183337	0.584186	0.0775153	0.739889	0.923238	0.0193484	0.0063832	0.125769	-0.158707
ENSG00000128284.16	APOL3	3.65372	4.05818	0.404452	0	0	6.4782e-12	5.0866e-10	0.396408	4.53281e-11	8.29425e-09	0.380364	0.462784	0.764873	-0.0427882	0.00427453	0.0962021	0.166231	0.142624	0.508598	0.0854048	0.0400159	0.328286	-0.119577
ENSG00000221963.5	APOL6	2.85391	3.53141	0.677498	0	0	4.52607e-10	1.99669e-08	0.360437	2.79167e-06	7.12926e-05	0.271831	0.0134112	0.116232	-0.143922	0.000231574	0.0169791	-0.213971	0.00373827	0.0896972	-0.168683	6.7699e-06	0.00113967	-0.261203
ENSG00000204444.7	APOM	1.80113	1.76873	-0.0323997	0.000137909	0.000166515	0.00917884	0.0323535	-0.151623	0.0034029	0.0206064	-0.170384	0.614347	0.850675	-0.0293643	0.571082	0.861515	-0.0330108	0.186053	0.566587	-0.0770377	0.560302	0.878899	-0.0339392
ENSG00000184831.10	APOO	3.79798	3.97832	0.180343	8.76604e-172	2.96137e-171	0.000415532	0.00243567	0.205196	0.047352	0.149929	0.115482	0.145428	0.455732	-0.0848102	0.621225	0.881843	-0.0287953	0.754651	0.928282	0.0182127	0.620446	0.900666	0.0288596
ENSG00000142192.17	APP	4.67419	4.3855	-0.288691	1.26253e-181	4.4301e-181	8.05397e-05	0.000598656	0.229043	0.00017178	0.00200154	0.21833	0.0742056	0.318805	-0.10398	0.0158172	0.192952	0.140465	0.102095	0.448235	0.0952213	0.763665	0.945783	-0.0175227
ENSG00000157500.7	APPL1	4.14794	4.2542	0.106267	4.71295e-127	1.31951e-126	0.00779083	0.0282076	0.154854	0.021789	0.085256	0.133549	0.442209	0.750375	-0.0447805	0.897632	0.976421	-0.00749783	0.628051	0.873385	0.0282335	0.560362	0.878928	-0.033934
ENSG00000165272.11	AQP3	3.1011	3.30633	0.205225	1.74414e-57	3.5389e-57	7.48824e-05	0.00056438	-0.230048	7.47613e-05	0.00104393	-0.230071	0.163305	0.481899	0.0812114	0.703035	0.913038	0.0222171	0.854377	0.961322	0.0106964	0.353164	0.769001	-0.0541011
ENSG00000103569.6	AQP9	0.531642	0.690952	0.159311	1.32661e-103	3.35367e-103	2.24018e-10	1.09628e-08	0.366645	3.3283e-08	1.95636e-06	0.319859	0.942328	0.98287	0.00421622	0.445136	0.796175	-0.0444939	0.0816447	0.408088	0.101414	0.78161	0.950773	0.0161561
ENSG00000169083.12	AR	0.031026	0.0273343	-0.00369171	0.000122449	0.000148112	0.000345082	0.00206706	0.20802	0.833878	0.918562	0.0122229	0.00164928	0.0307404	-0.183031	0.764182	0.933837	-0.0174832	0.209737	0.59377	-0.0730755	0.00348516	0.089546	-0.169953
ENSG00000047365.8	ARAP2	2.61691	2.61589	-0.0010223	0.854013	0.861712	2.40615e-07	4.28002e-06	0.299343	7.50155e-06	0.000159289	0.259945	0.22789	0.564242	-0.0702529	0.643305	0.890245	0.0269871	0.232399	0.61755	0.0695769	0.176428	0.613952	-0.0787545
ENSG00000095139.10	ARCN1	6.30501	6.30771	0.0026955	0.387634	0.404272	3.79159e-10	1.73826e-08	-0.36201	1.56047e-07	6.81267e-06	-0.303951	0.27394	0.611036	0.063744	0.434444	0.78858	0.0455461	0.303074	0.685174	-0.0600067	0.911871	0.982816	0.00645029
ENSG00000109321.7	AREG	0.195256	0.719178	0.523922	6.86758e-207	2.68614e-206	0.00131392	0.00643295	0.186846	3.35447e-07	1.24275e-05	0.29576	1.15578e-05	0.000950042	0.254581	0.0147102	0.18558	0.141993	0.0266996	0.237766	0.129009	0.000530737	0.026528	0.20142
ENSG00000119682.13	AREL1	3.98067	3.93696	-0.0437055	6.60351e-34	1.14756e-33	0.0147614	0.0477294	0.141921	5.48228e-06	0.000124314	0.263771	0.00464346	0.0602048	0.164702	0.171715	0.575016	0.0796205	0.957552	0.988121	-0.003102	0.0852173	0.457923	0.100248
ENSG00000143761.10	ARF1	7.8265	7.74898	-0.0775125	1.38995e-173	4.742e-173	0.00656881	0.0244391	-0.158158	0.000112943	0.00145361	-0.224319	0.242465	0.57894	-0.0681005	0.653109	0.894169	-0.0261925	0.674167	0.892233	0.0245019	0.607375	0.897415	-0.0299438
ENSG00000134287.6	ARF3	5.79258	5.85105	0.0584735	5.60372e-81	1.28159e-80	0.000143262	0.000982932	0.220941	0.00682966	0.0355207	0.157409	0.0370695	0.213596	-0.121403	0.757102	0.932386	0.0180249	0.825008	0.951424	-0.012886	0.0676474	0.415379	-0.106423
ENSG00000168374.7	ARF4	6.71489	6.81822	0.103327	1.84753e-146	5.60438e-146	1.74723e-05	0.000165244	-0.249351	7.02523e-07	2.34282e-05	-0.287631	0.794286	0.930943	0.0151962	0.789573	0.94339	-0.0155526	0.00381283	0.0900487	0.168324	0.472504	0.839418	0.0418642
ENSG00000165527.6	ARF6	5.96278	6.09642	0.133638	0	0	0.000125648	0.00087637	0.22281	1.15071e-08	8.32112e-07	0.330353	0.0253002	0.169498	0.130223	0.657374	0.895405	-0.0258484	0.895482	0.972474	0.0076562	0.0516269	0.369519	0.113336
ENSG00000101199.9	ARFGAP1	5.01928	5.14787	0.12859	5.46093e-174	1.8661e-173	0.000731065	0.0039065	-0.196382	0.0997888	0.255426	-0.095867	0.0587138	0.278834	0.110086	0.91624	0.981392	-0.00612935	0.431497	0.776865	-0.0458387	0.864801	0.96963	-0.00992296
ENSG00000242247.7	ARFGAP3	4.77261	4.95633	0.183725	1.70173e-301	1.00702e-300	1.88015e-06	2.493e-05	-0.276447	0.00280783	0.0177539	-0.173818	4.33143e-05	0.00248355	0.237481	0.906524	0.97916	-0.0068434	0.231489	0.616767	0.0697126	0.0327745	0.295744	0.124299
ENSG00000066777.5	ARFGEF1	3.89901	3.95443	0.0554124	8.41481e-37	1.49391e-36	0.000126255	0.000879435	-0.222742	0.0128409	0.0575283	-0.144822	0.162335	0.481265	0.0813987	0.995554	0.99921	-0.000324737	0.162132	0.537622	0.081438	0.273326	0.709636	0.0638255
ENSG00000124198.8	ARFGEF2	4.11247	4.25022	0.137746	1.8729e-156	5.93189e-156	0.00133702	0.00653084	-0.186556	0.0360616	0.122969	-0.122056	0.280875	0.617731	0.0628309	0.66022	0.897192	0.0256192	0.462882	0.793129	0.0427788	0.711601	0.931813	-0.0215457
ENSG00000132254.9	ARFIP2	4.03235	4.31854	0.286193	0	0	0.000352032	0.00210509	-0.207719	2.43268e-05	0.000415174	-0.245086	0.766639	0.919015	-0.0172955	0.489339	0.820753	-0.0402882	0.439742	0.781941	-0.0450229	0.769096	0.946881	-0.0171081
ENSG00000071205.8	ARHGAP10	2.71615	2.60853	-0.107621	2.12095e-51	4.15328e-51	0.000881294	0.00459264	0.193387	0.0479967	0.151333	0.115148	0.0181121	0.1391	-0.137573	0.569122	0.860905	0.0331789	0.978498	0.993512	-0.00157074	0.0590287	0.391719	-0.109949
ENSG00000075884.9	ARHGAP15	4.36859	3.20574	-1.16285	0	0	0.0044695	0.0177926	-0.165409	0.0140296	0.0615693	-0.142984	0.262395	0.599325	-0.0652996	0.69331	0.909786	0.0229828	0.967226	0.99043	-0.0023946	0.954372	0.991207	-0.00333463
ENSG00000140750.13	ARHGAP17	5.32083	5.17579	-0.145038	1.10485e-208	4.3628e-208	3.27771e-06	3.96395e-05	0.269935	0.000410473	0.00396948	0.205383	0.00494367	0.0629719	-0.163536	0.362992	0.742822	0.0530065	0.588087	0.858429	-0.0315629	0.0156209	0.204804	-0.140729
ENSG00000146376.7	ARHGAP18	3.8411	3.66574	-0.175364	1.6923e-228	7.27051e-228	1.14658e-05	0.000116221	-0.254681	0.000257928	0.00276072	-0.212378	0.36118	0.690623	0.053207	0.118369	0.490421	0.0909664	0.00529598	0.106339	0.162247	0.180885	0.618619	0.0779511
ENSG00000137727.9	ARHGAP20	0.273181	0.244376	-0.0288054	1.28882e-22	2.03501e-22	0.000266058	0.00166132	0.211917	0.00292241	0.0183134	0.173108	0.048433	0.249798	-0.114924	0.830512	0.959665	0.0124743	0.515821	0.821122	-0.0378668	0.0902541	0.466294	-0.0986701
ENSG00000275832.1	ARHGAP23	0.89555	1.29635	0.4008	0	0	2.51102e-07	4.44402e-06	-0.298885	0.00284258	0.0179091	-0.1736	0.0355335	0.20805	0.122404	0.00701877	0.126778	-0.156882	0.0121242	0.162297	-0.146004	0.876498	0.972742	0.00905717
ENSG00000163219.8	ARHGAP25	2.13327	2.08917	-0.0440955	6.58792e-07	8.42375e-07	8.37406e-07	1.22457e-05	-0.285667	8.4769e-06	0.000174882	-0.258439	0.00852815	0.0878404	0.153079	5.72674e-05	0.00662131	0.233717	0.00159596	0.0567295	0.183587	0.123165	0.532956	0.0898007
ENSG00000186517.10	ARHGAP30	6.12537	6.01421	-0.11116	2.32807e-173	7.93226e-173	0.000807299	0.00426299	0.194798	0.00174848	0.012322	0.18204	0.909258	0.971935	0.00664235	0.373284	0.749667	0.05188	0.337085	0.71025	0.0559343	0.0566022	0.383972	-0.111018
ENSG00000031081.7	ARHGAP31	3.13254	3.0404	-0.092137	3.14269e-63	6.60591e-63	1.675e-15	4.40589e-13	0.458041	3.59993e-12	1.16543e-09	0.401122	0.0389228	0.219821	-0.120241	0.38176	0.755584	-0.0509666	0.636848	0.877961	-0.0275131	0.0194434	0.227557	-0.13604
ENSG00000160007.14	ARHGAP35	3.67885	3.67472	-0.00412567	0.318541	0.334217	5.47754e-07	8.57618e-06	0.290392	6.09704e-06	0.000134769	0.26248	0.069419	0.306887	-0.105745	0.27027	0.671068	0.0642335	0.382948	0.743461	0.0508396	0.186434	0.625298	-0.0769712
ENSG00000165895.14	ARHGAP42	1.06603	0.889948	-0.176081	1.49927e-150	4.62596e-150	5.79777e-05	0.000455743	-0.23355	0.000897566	0.00731506	-0.193092	0.0291005	0.184391	0.127047	0.0023701	0.0698516	-0.176798	0.000191253	0.0197281	-0.216772	0.561975	0.879688	0.0337945
ENSG00000006740.13	ARHGAP44	1.6598	1.43986	-0.219942	1.82198e-210	7.24627e-210	0.000135464	0.000934922	-0.22174	0.00169814	0.0120641	-0.182536	0.0226644	0.158553	0.132678	0.100191	0.457335	0.0957537	0.610518	0.867463	-0.0296822	0.0167287	0.212189	0.139275
ENSG00000123329.14	ARHGAP9	4.71608	4.47786	-0.238212	1.91415e-259	9.39794e-259	1.49225e-05	0.000144707	0.251359	0.00834077	0.0413365	0.153516	0.00088659	0.0203009	-0.193291	0.116261	0.486183	0.0914906	0.0174555	0.19181	0.138366	6.65979e-05	0.00628439	-0.231659
ENSG00000111348.5	ARHGDIB	9.37483	9.01148	-0.363345	0	0	6.17785e-06	6.86019e-05	-0.26232	3.89335e-06	9.38462e-05	-0.267887	0.522241	0.800052	-0.0372896	0.407706	0.772984	0.048245	0.759522	0.930683	0.0178395	0.338071	0.758586	-0.0558203
ENSG00000076928.14	ARHGEF1	6.23616	6.18037	-0.0557851	5.31349e-26	8.66759e-26	1.29585e-08	3.48703e-07	-0.329196	4.77695e-05	0.000720068	-0.236168	0.122393	0.414402	0.0899861	0.0848134	0.425138	0.100378	0.207167	0.591108	0.0734891	0.00810585	0.143337	-0.154078
ENSG00000104728.12	ARHGEF10	0.430495	0.358789	-0.0717066	1.35958e-40	2.48218e-40	0.00219681	0.00984609	-0.178119	0.00312962	0.0193071	-0.171887	0.811873	0.936739	0.013871	0.0378631	0.297185	-0.120899	0.701262	0.905206	-0.0223564	0.365468	0.776352	-0.0527337
ENSG00000074964.13	ARHGEF10L	0.156169	0.232515	0.0763455	3.89048e-82	8.96489e-82	0.000101253	0.000731686	-0.225855	7.65717e-05	0.00106216	-0.229741	0.130766	0.430023	-0.0880236	0.849736	0.96607	-0.0110413	0.319905	0.697085	-0.0579561	0.0412052	0.331834	-0.118872
ENSG00000132694.15	ARHGEF11	1.72771	1.90728	0.179564	1.17996e-215	4.81294e-215	5.08661e-05	0.000408073	-0.235322	0.000166246	0.00195001	-0.218803	0.31813	0.654391	0.0581689	0.833093	0.960327	-0.0122815	0.851966	0.960664	-0.0108755	0.408435	0.800476	-0.04817
ENSG00000104880.14	ARHGEF18	1.53741	1.50217	-0.0352408	4.11853e-14	5.91538e-14	0.00637093	0.0238081	-0.158744	0.129971	0.30409	-0.0882057	0.314109	0.650058	0.0586541	0.758655	0.932825	-0.0179059	0.266204	0.652654	0.0647813	0.585345	0.888831	-0.031795
ENSG00000240771.3	ARHGEF25	0.74516	0.843068	0.0979073	1.05513e-50	2.05755e-50	0.000239588	0.00152132	0.213469	0.0352566	0.121147	0.122589	0.0512899	0.258081	-0.1135	0.0149196	0.187211	-0.141697	0.892885	0.972464	0.00784756	0.115827	0.516825	-0.0915994
ENSG00000114790.9	ARHGEF26	0.0518586	0.0640808	0.0122222	8.11646e-12	1.12922e-11	0.000173133	0.00115329	-0.218217	0.00137142	0.0101223	-0.186133	0.410803	0.72698	0.0479271	0.361168	0.74212	0.0532083	0.829011	0.952595	0.0125865	0.800847	0.955504	0.0147009
ENSG00000163947.8	ARHGEF3	3.40821	3.50599	0.0977868	4.59705e-49	8.86914e-49	0.00158758	0.00751573	-0.183676	0.037906	0.127198	-0.120872	0.0529967	0.26327	0.11268	0.0164753	0.197207	0.1396	0.0491977	0.32648	0.114536	0.613288	0.899458	-0.0294521
ENSG00000137135.14	ARHGEF39	2.78736	2.49761	-0.289753	0	0	4.17086e-05	0.000344862	-0.237986	5.34832e-08	2.84923e-06	-0.31506	0.0316653	0.194323	-0.1251	0.555488	0.853908	-0.0343566	0.255878	0.643687	-0.0661988	0.100146	0.486803	-0.0957663
ENSG00000165801.6	ARHGEF40	0.0795519	0.165256	0.085704	1.58593e-165	5.21938e-165	4.54239e-09	1.4224e-07	0.339271	1.14967e-05	0.000225676	0.254647	0.309377	0.645024	0.0592302	0.178211	0.58033	0.0784313	0.0205129	0.20883	0.134873	0.536453	0.866486	0.0360247
ENSG00000050327.11	ARHGEF5	1.00622	1.21387	0.207654	3.03745e-231	1.31815e-230	0.00245821	0.0108513	-0.17616	0.000474128	0.00443229	-0.203168	0.193877	0.522575	-0.07569	0.00191512	0.060968	-0.180485	0.00351372	0.0868852	-0.169806	0.0361052	0.310487	-0.122027
ENSG00000131089.10	ARHGEF9	2.72259	2.37099	-0.351604	0	0	1.68488e-06	2.26839e-05	-0.277714	1.62281e-05	0.000299814	-0.250293	0.956135	0.985885	-0.00320564	0.0724161	0.397147	-0.104629	0.264445	0.65153	-0.06502	0.694507	0.927141	-0.0228883
ENSG00000117713.14	ARID1A	5.17704	5.04659	-0.130456	1.67849e-139	4.95031e-139	0.00163198	0.00768446	-0.18321	0.0874722	0.232791	-0.0995326	0.0935114	0.362587	0.0976869	0.634094	0.886535	-0.0277382	0.016926	0.188851	-0.139025	0.350276	0.766599	0.0544264
ENSG00000049618.18	ARID1B	4.22079	3.23101	-0.989782	0	0	0.00479572	0.0188523	-0.164103	0.0681659	0.195105	-0.106223	0.644339	0.864281	0.026903	0.697946	0.911606	0.0226173	0.463467	0.793681	-0.0427228	0.0457242	0.347481	0.116342
ENSG00000189079.12	ARID2	2.76248	2.74563	-0.0168548	0.000505148	0.000599809	0.00157892	0.00748486	-0.183768	0.0983277	0.252731	-0.0962823	0.184231	0.509029	0.0773576	0.00948232	0.147805	-0.150975	0.00503985	0.103467	-0.163176	0.799499	0.954654	0.0148025
ENSG00000116017.7	ARID3A	4.66938	4.75262	0.0832464	1.44918e-87	3.42296e-87	1.48728e-10	7.61481e-09	-0.370212	0.00664061	0.0347781	-0.157949	2.34483e-08	8.65655e-06	0.323357	0.069659	0.391411	-0.105654	0.421953	0.770025	-0.0467944	3.05881e-06	0.000613015	0.270753
ENSG00000196843.12	ARID5A	4.6994	4.70735	0.00794638	0.197096	0.209808	8.55973e-09	2.45733e-07	0.333218	0.000111611	0.00144176	0.224486	0.00835496	0.086693	-0.153483	0.110118	0.476301	-0.0930618	0.425704	0.772449	-0.0464173	0.000373924	0.0207611	-0.206804
ENSG00000150347.11	ARID5B	2.67409	2.58678	-0.0873086	1.34116e-60	2.77885e-60	5.43077e-10	2.32276e-08	-0.358811	3.77781e-06	9.15857e-05	-0.268247	0.06096	0.285316	0.109124	0.0377418	0.297454	0.120976	0.374182	0.737327	-0.0517826	0.519344	0.862009	-0.0375496
ENSG00000177479.16	ARIH2	4.27488	4.2922	0.0173161	7.89111e-13	1.11392e-12	0.00431876	0.0173269	-0.166042	0.00124631	0.00940681	-0.187723	0.505757	0.791334	-0.0387791	0.443892	0.795032	-0.0446155	0.15272	0.522637	-0.0833037	0.946747	0.989441	-0.00389263
ENSG00000169379.12	ARL13B	2.23495	2.28576	0.0508168	9.19013e-25	1.48247e-24	0.00554084	0.0212263	0.161396	0.000899414	0.00732161	0.193059	0.581125	0.835116	0.0321533	0.000231345	0.0170216	0.213986	0.000300548	0.0253993	0.210099	0.114572	0.51395	0.0919159
ENSG00000213465.4	ARL2	4.43356	4.35719	-0.0763719	7.16757e-36	1.26353e-35	8.74981e-06	9.22456e-05	0.258047	0.0318078	0.112739	0.124996	0.00371684	0.0525981	-0.168788	0.0479714	0.333046	-0.115161	0.0492629	0.326809	-0.114504	0.050111	0.36437	-0.114079
ENSG00000102931.4	ARL2BP	2.11466	2.37489	0.260232	3.23083e-245	1.48507e-244	2.27052e-05	0.000206031	-0.245981	0.0129472	0.0578816	-0.144651	0.128896	0.426807	0.0884533	0.394226	0.763946	-0.0496455	0.789769	0.940421	-0.0155377	0.449356	0.827135	0.0440826
ENSG00000138175.8	ARL3	3.18032	3.35334	0.173019	8.00979e-194	2.96065e-193	3.03701e-10	1.4297e-08	0.363972	0.000304682	0.00314903	0.209894	0.000126122	0.00541628	-0.222757	0.318715	0.711212	-0.0580986	0.0271071	0.239973	-0.128665	0.0289041	0.27735	-0.127202
ENSG00000113966.6	ARL6	1.56251	1.82264	0.260126	1.20779e-187	4.3475e-187	9.12379e-08	1.85859e-06	0.309568	0.00877885	0.0429213	0.152506	0.0211193	0.151833	-0.134235	0.527664	0.839785	-0.0368049	0.893915	0.972781	-0.00777164	0.0924779	0.469938	-0.0979958
ENSG00000143862.4	ARL8A	3.89981	4.34868	0.448861	0	0	1.24661e-05	0.000124797	0.253631	1.74184e-05	0.000316525	0.24939	0.545644	0.814673	0.0352157	0.044987	0.322872	-0.11674	0.0445198	0.313741	-0.116995	0.202165	0.640301	-0.074305
ENSG00000170632.10	ARMC10	3.70077	3.79321	0.0924477	2.84568e-104	7.21379e-104	7.21307e-07	1.08495e-05	0.287337	0.0495322	0.155267	0.114368	0.00546751	0.0668135	-0.161648	0.184589	0.585692	0.0772945	0.199284	0.582192	0.0747817	0.314924	0.744266	-0.0585554
ENSG00000165309.10	ARMC3	0.0478264	0.0253488	-0.0224776	1.03602e-35	1.82374e-35	0.00317447	0.0134597	0.171632	0.657444	0.814375	0.0258427	0.00958982	0.0943425	-0.15075	0.596084	0.870404	0.0308887	0.565301	0.847931	0.0335076	0.0398093	0.327742	-0.119701
ENSG00000140691.13	ARMC5	2.47723	2.66467	0.187444	7.75159e-216	3.16547e-215	0.00160981	0.0076056	0.183441	0.00551083	0.0301991	0.161499	0.78483	0.926726	-0.0159118	0.358357	0.739304	-0.0535204	0.386637	0.745602	-0.0504466	0.317096	0.745382	-0.0582932
ENSG00000105676.10	ARMC6	4.70962	4.54247	-0.167156	1.34629e-231	5.84967e-231	2.63658e-05	0.000233804	0.244039	0.0366517	0.124437	0.121672	0.0384064	0.218016	-0.12056	0.215352	0.620775	-0.0721842	0.0487704	0.326216	-0.114753	0.875492	0.97224	-0.00913157
ENSG00000125449.3	ARMC7	3.4021	3.5008	0.0986983	9.02169e-66	1.91916e-65	7.5979e-05	0.000570602	-0.229848	0.00543671	0.0298863	-0.161754	0.0816209	0.337171	0.101422	0.328424	0.71945	0.0569449	0.271946	0.658447	-0.0640094	0.213389	0.651815	0.0724939
ENSG00000114098.14	ARMC8	3.82466	3.67583	-0.148836	4.72462e-297	2.7381e-296	3.00086e-05	0.000260508	0.242345	9.04575e-07	2.83681e-05	0.2848	0.348599	0.679974	0.0546161	0.36429	0.744103	0.0528634	0.109119	0.458322	0.0933237	0.0162775	0.208604	0.139856
ENSG00000184867.10	ARMCX2	2.49281	2.77208	0.279274	9.24516e-255	4.43662e-254	4.09046e-05	0.000339549	0.238246	0.064763	0.188025	0.10756	3.46961e-08	1.10623e-05	-0.319441	0.207457	0.613737	-0.0734423	0.31388	0.692564	-0.0586818	8.14515e-06	0.00129847	-0.258931
ENSG00000102401.16	ARMCX3	4.1919	4.49338	0.301479	0	0	6.06623e-08	1.29727e-06	-0.313773	2.36908e-06	6.23158e-05	-0.273757	0.0189491	0.143279	0.136598	0.00772724	0.134051	-0.155014	0.692173	0.901157	-0.0230726	0.281132	0.717422	0.0627973
ENSG00000133794.14	ARNTL	2.18059	2.39009	0.209504	1.29191e-226	5.51544e-226	0.00612343	0.0230717	0.159501	5.39817e-05	0.000797149	0.234518	0.0347438	0.205024	0.122933	0.489292	0.820739	0.0402926	0.574324	0.852473	-0.0327332	0.403674	0.798432	0.0486609
ENSG00000029153.11	ARNTL2	4.29118	4.16825	-0.122931	1.28032e-151	3.96551e-151	9.14827e-11	5.01321e-09	0.374398	1.05376e-10	1.63047e-08	0.373185	0.0138727	0.118523	-0.143219	0.738825	0.926746	-0.0194305	0.100901	0.445781	-0.0955542	0.637219	0.907178	-0.0274828
ENSG00000241685.5	ARPC1A	5.35106	5.49301	0.141945	1.73445e-246	8.01096e-246	6.74447e-14	1.0671e-11	0.431622	8.566e-07	2.72288e-05	0.285413	0.00247317	0.0402809	-0.176054	0.495259	0.823593	0.0397409	0.987133	0.996079	-0.000939908	0.182609	0.62018	-0.0776443
ENSG00000128989.7	ARPP19	5.4919	5.78306	0.291164	0	0	0.0032053	0.0135712	0.171459	0.0616698	0.18122	0.108826	0.159484	0.477045	-0.0819546	0.0181028	0.205689	0.137584	0.284012	0.668583	0.0624229	0.0518337	0.369866	-0.113236
ENSG00000203993.3	ARRDC1-AS1	3.51894	3.5862	0.0672513	2.35603e-31	4.02321e-31	0.00360613	0.0149613	-0.169336	0.0795157	0.216995	-0.102128	0.293923	0.630353	0.0611535	0.13718	0.520498	-0.0865854	0.304876	0.686664	-0.0597837	0.254925	0.69424	0.0663315
ENSG00000113369.5	ARRDC3	2.61674	3.58976	0.973021	0	0	1.32981e-07	2.57199e-06	-0.305635	2.08008e-07	8.63337e-06	-0.3009	0.333882	0.668368	0.056306	0.120489	0.494625	-0.0904467	0.131386	0.494324	-0.0878824	0.344273	0.762262	-0.055108
ENSG00000113273.12	ARSB	2.53506	2.44966	-0.0853975	4.45532e-81	1.01972e-80	1.6441e-06	2.22202e-05	0.277997	0.000122032	0.001534	0.223225	0.0428484	0.232867	-0.117926	0.92069	0.982458	-0.00580258	0.130436	0.492954	0.0880991	0.0287666	0.276662	-0.127312
ENSG00000141337.9	ARSG	1.32745	1.23529	-0.0921664	6.70888e-69	1.4481e-68	0.00146299	0.00703031	-0.185051	0.22442	0.433414	-0.0707796	0.039553	0.222246	0.119856	0.000776561	0.0361531	0.195419	0.0118226	0.160195	0.146519	0.404053	0.798431	0.0486217
ENSG00000173409.10	ARV1	4.4982	4.52675	0.0285433	8.52445e-11	1.16898e-10	0.0148102	0.0478431	-0.141851	1.66829e-06	4.65595e-05	-0.277828	0.00157579	0.0297928	-0.183802	0.662856	0.89799	0.0254074	0.0813471	0.407568	0.101513	0.135784	0.552883	-0.086894
ENSG00000104763.14	ASAH1	4.84939	5.36339	0.513996	0	0	6.29116e-08	1.34128e-06	0.3134	9.88296e-08	4.66294e-06	0.308738	0.494253	0.78489	0.0398337	0.808548	0.950678	-0.0141209	0.136883	0.500769	-0.086651	0.687697	0.925269	0.0234266
ENSG00000267080.2	ASB16-AS1	2.64385	3.05472	0.410873	0	0	0.012508	0.0417719	-0.145363	0.829376	0.916145	0.0125592	0.0108828	0.102007	0.148205	0.308947	0.702526	-0.0592828	0.639757	0.879724	0.0272758	0.307692	0.738537	0.0594368
ENSG00000100628.8	ASB2	5.72082	5.45423	-0.266591	1.32231e-294	7.55916e-294	0.010922	0.0373105	-0.148132	0.000403618	0.00391578	-0.20564	0.00338468	0.0493924	-0.170481	0.00613222	0.118061	0.159473	0.0634449	0.366778	0.108093	0.0178731	0.220719	-0.137859
ENSG00000177981.7	ASB8	4.16309	4.42088	0.257786	0	0	8.11968e-06	8.63814e-05	-0.25897	0.0598972	0.177649	-0.109575	0.0268463	0.175661	0.128885	0.211825	0.617544	-0.0727421	0.0237862	0.226076	-0.131605	0.387018	0.788461	0.0504062
ENSG00000102048.12	ASB9	0.368586	0.476795	0.108209	8.69319e-70	1.88433e-69	9.20567e-08	1.87164e-06	0.309475	5.1083e-05	0.00076291	0.235264	0.0312612	0.192686	-0.125397	0.459894	0.804718	0.043065	0.948722	0.985144	-0.00374809	0.121857	0.530349	-0.0901151
ENSG00000138303.14	ASCC1	4.24202	4.55835	0.316329	0	0	9.33793e-07	1.3468e-05	0.284442	3.04226e-05	0.000500926	0.242165	0.646581	0.865137	-0.026721	0.44357	0.794793	-0.0446471	0.769052	0.933447	-0.0171114	0.539699	0.868065	-0.0357382
ENSG00000112249.10	ASCC3	4.50682	4.21442	-0.292402	7.662e-247	3.54511e-246	3.99554e-05	0.000333115	0.238559	0.262183	0.477506	0.0653287	0.0503652	0.255444	-0.113953	0.348626	0.733248	-0.0546129	0.983864	0.99531	0.00117872	0.522841	0.862914	-0.0372358
ENSG00000126522.13	ASL	3.57125	3.54812	-0.0231344	1.50106e-06	1.90489e-06	4.93519e-07	7.86156e-06	0.291542	0.000106748	0.00139608	0.225113	0.0156068	0.127341	-0.140748	0.629322	0.884802	-0.0281291	0.566018	0.847799	0.0334458	0.030773	0.286276	-0.125761
ENSG00000198356.8	ASNA1	5.98085	5.93059	-0.0502544	4.67127e-46	8.85404e-46	0.0153625	0.0492719	0.141081	0.98028	0.990923	-0.00144053	0.0353127	0.207161	-0.122551	0.598883	0.872313	0.0306537	0.305221	0.686634	-0.059741	0.0598774	0.39486	-0.109584
ENSG00000108381.7	ASPA	0.12817	0.287176	0.159006	1.08594e-193	4.01253e-193	0.000634317	0.00346699	0.198629	0.00306017	0.0189788	0.172288	0.242427	0.578915	0.068106	0.841314	0.963523	-0.0116683	0.687427	0.898368	-0.023448	0.650163	0.913371	0.0264307
ENSG00000198363.12	ASPH	1.85793	1.96435	0.10642	5.81106e-83	1.34391e-82	0.000733905	0.00391671	0.19632	0.0309885	0.110524	0.1256	0.000113125	0.00500101	-0.224296	0.594331	0.869776	0.0310361	0.789331	0.940324	0.0155709	0.000590764	0.0281892	-0.199747
ENSG00000128203.6	ASPHD2	2.65434	2.8375	0.183159	2.2716e-226	9.6842e-226	1.34747e-05	0.00013281	0.252651	6.55555e-07	2.21426e-05	0.288402	0.495916	0.78587	0.0396804	0.346765	0.73182	-0.0548241	0.560142	0.845132	-0.0339531	0.981835	0.995124	0.00132691
ENSG00000066279.13	ASPM	4.0968	4.16903	0.0722268	2.27326e-27	3.75039e-27	0.0108734	0.0372047	-0.148223	0.397108	0.614031	-0.0493436	0.318948	0.65492	0.0580707	0.857041	0.968307	-0.0104985	0.479798	0.803406	-0.0411776	0.773283	0.947821	0.0167891
ENSG00000162174.9	ASRGL1	1.92282	1.96336	0.0405421	1.26749e-09	1.7094e-09	9.71309e-07	1.39327e-05	0.283998	1.23142e-08	8.72487e-07	0.329693	0.125906	0.421886	0.0891503	0.40341	0.769694	-0.0486882	0.106599	0.455744	-0.0939929	0.00702503	0.132344	0.156864
ENSG00000064102.11	ASUN	4.79926	4.92885	0.129591	5.43069e-207	2.12531e-206	0.00522157	0.0202018	0.162513	0.837433	0.920695	0.0119576	0.00508528	0.0638101	-0.163009	0.910602	0.980244	0.00654354	0.277148	0.662805	-0.0633197	0.767115	0.946713	-0.0172592
ENSG00000171456.13	ASXL1	4.66239	4.48177	-0.180621	6.64778e-260	3.27227e-259	1.06977e-12	1.12556e-10	-0.41068	2.08753e-09	2.02432e-07	-0.346553	2.64937e-05	0.00174221	0.243975	0.084935	0.425444	0.100339	0.113972	0.464881	0.0920681	0.103773	0.493937	0.0947588
ENSG00000138138.10	ATAD1	4.3138	4.55847	0.244675	0	0	2.69218e-08	6.51916e-07	0.321982	3.36269e-09	2.8882e-07	0.342106	0.868136	0.955299	-0.0096759	0.967854	0.993491	0.00234863	0.00523667	0.10545	-0.162459	0.367184	0.777173	0.0525453
ENSG00000119778.11	ATAD2B	3.07714	2.71172	-0.365417	0	0	0.000323919	0.00195982	0.208975	0.000577911	0.00518592	0.200092	0.575	0.831996	0.0326754	0.0727627	0.39801	0.104502	0.540334	0.833901	0.0356823	0.250107	0.689777	0.0670083
ENSG00000137343.14	ATAT1	2.00933	2.22394	0.214615	2.63939e-195	9.82324e-195	0.00692077	0.0255587	-0.157153	0.206691	0.411719	-0.0735661	0.206875	0.538173	0.0735363	0.652552	0.893871	0.0262375	0.190474	0.572675	0.0762711	0.825204	0.960973	0.0128713
ENSG00000167654.14	ATCAY	0.04024	0.0345582	-0.00568172	3.77475e-05	4.62702e-05	0.000236361	0.00150446	-0.213669	0.00756755	0.0384647	-0.155421	0.41968	0.733743	0.0470239	0.0611263	0.371221	0.109054	0.0856868	0.414984	0.100098	0.726923	0.936376	0.020352
ENSG00000115966.13	ATF2	4.26713	4.39655	0.129423	3.17949e-178	1.10351e-177	0.00117624	0.00585283	-0.188679	0.0768115	0.211952	-0.103058	0.106227	0.387136	0.0940931	0.589455	0.868804	-0.0314472	0.121661	0.479782	-0.0901624	0.290821	0.725004	0.0615477
ENSG00000162772.13	ATF3	2.80011	4.97953	2.17942	0	0	5.98984e-18	3.81952e-15	0.49541	0.00129263	0.00969034	0.187118	9.21487e-07	0.000157649	-0.284591	0.0236543	0.235681	0.131729	0.132639	0.495321	0.0875981	2.16363e-10	4.55292e-07	-0.366949
ENSG00000128272.11	ATF4	7.02666	7.39776	0.371098	0	0	0.000623185	0.00341858	-0.198908	0.0359161	0.122672	-0.122151	0.321907	0.65766	0.0577168	0.28734	0.686322	-0.0619934	0.370642	0.734546	-0.0521674	0.0764989	0.435425	0.103167
ENSG00000256167.1	ATF4P4	0.124732	0.160797	0.0360644	4.59229e-17	6.83613e-17	0.00717759	0.0263316	-0.156449	0.347976	0.567677	-0.0546866	0.324197	0.659712	0.0574444	0.0322146	0.273564	-0.124701	0.00712954	0.123479	-0.156579	0.33955	0.760122	0.0556497
ENSG00000169136.5	ATF5	5.6822	6.12774	0.445546	1.73564e-256	8.40772e-256	0.00191497	0.00877544	-0.180486	0.00284287	0.0179056	-0.173598	0.541923	0.812229	0.0355424	0.587959	0.8683	-0.0315737	0.649638	0.88321	0.0264733	0.0627204	0.402018	0.10839
ENSG00000118217.5	ATF6	3.81987	3.47234	-0.347532	0	0	1.06747e-05	0.000109521	-0.255575	0.0838916	0.225746	-0.100676	0.0268555	0.175667	0.128877	0.348277	0.732879	-0.0546526	0.387376	0.746342	0.0503682	0.00120334	0.0445025	0.188303
ENSG00000213676.7	ATF6B	5.66833	5.72037	0.0520462	2.47029e-46	4.69197e-46	2.06906e-10	1.02687e-08	-0.36734	0.00120316	0.00914343	-0.188306	0.000198986	0.00747727	0.216195	0.206417	0.61247	-0.0736105	0.915986	0.976845	-0.00614795	0.3799	0.784133	0.0511659
ENSG00000171681.9	ATF7IP	3.23338	2.78557	-0.447802	0	0	0.00713823	0.0262238	-0.156555	0.1368	0.315265	-0.0866692	0.353153	0.683787	0.0541024	0.843185	0.963306	-0.0115289	0.755837	0.928872	0.0181218	0.527844	0.863383	-0.0367888
ENSG00000175224.13	ATG13	4.23653	4.50724	0.27071	0	0	6.20489e-09	1.86528e-07	-0.336305	0.00583577	0.0315768	-0.160415	3.47547e-05	0.00213219	0.24041	0.886662	0.974666	-0.00830652	0.984894	0.995347	-0.00110347	0.00974716	0.16227	0.150424
ENSG00000085978.18	ATG16L1	3.19256	3.195	0.002439	0.509123	0.52566	0.00010593	0.000759224	-0.225221	0.645263	0.806359	0.0268279	2.02707e-06	0.00028437	0.275574	0.182903	0.583952	-0.0775921	0.968087	0.99054	-0.00233165	0.000134201	0.0102319	0.221874
ENSG00000110046.9	ATG2A	2.69483	3.12939	0.434561	0	0	0.000287331	0.00177052	-0.210772	0.63835	0.802101	-0.0273906	0.0149971	0.124442	0.141588	0.739094	0.926808	-0.0194097	0.772558	0.934252	0.0168443	0.264299	0.701518	-0.0650399
ENSG00000101844.14	ATG4A	3.44838	3.60183	0.153451	1.59192e-207	6.24395e-207	0.000143277	0.000982721	-0.22094	0.19978	0.403181	-0.0746993	0.00858476	0.088337	0.152948	0.183924	0.584729	0.0774116	0.911201	0.975995	0.00649955	0.0938431	0.472313	0.0975883
ENSG00000125703.11	ATG4C	3.43463	3.38135	-0.0532815	3.2831e-29	5.50576e-29	5.66296e-05	0.000447318	0.233869	0.00292943	0.0183355	0.173066	0.100202	0.375789	-0.0957505	0.340284	0.728666	-0.0555651	0.652202	0.884297	-0.0262658	0.844715	0.966366	-0.0114149
ENSG00000057663.9	ATG5	3.75315	3.76143	0.00828625	0.0474077	0.0522304	0.00618157	0.0232325	-0.15932	4.8072e-05	0.00072359	-0.236083	0.196789	0.526314	-0.0751984	0.505781	0.829617	-0.0387769	0.145431	0.512272	-0.0848095	0.558964	0.878372	-0.034055
ENSG00000138363.11	ATIC	6.58101	6.28802	-0.292996	0	0	7.84125e-07	1.15955e-05	0.286404	0.0184064	0.075063	0.137226	0.00717283	0.0785726	-0.156462	0.943391	0.988044	-0.00413833	0.553519	0.842266	-0.0345279	0.0992756	0.484925	0.0960123
ENSG00000119787.10	ATL2	4.46013	4.38356	-0.0765654	7.93676e-82	1.82329e-81	0.0054904	0.0210637	-0.161569	0.126865	0.299454	-0.0889253	0.211535	0.543973	0.0727883	0.248531	0.654549	0.0672316	0.476961	0.801588	0.041444	0.0452694	0.347032	0.116587
ENSG00000149311.14	ATM	3.60318	3.46252	-0.140657	1.01277e-97	2.49581e-97	0.0152892	0.0490743	-0.141182	0.158942	0.347709	-0.082061	0.215262	0.548463	0.0721985	0.171193	0.573815	-0.0797176	0.369709	0.734289	0.0522691	0.125679	0.537095	-0.0892039
ENSG00000145246.10	ATP10D	3.26821	3.52861	0.260398	1.0816e-239	4.86121e-239	0.000923787	0.00478093	0.192626	0.000182441	0.00209444	0.217458	0.131538	0.430944	-0.0878478	0.446716	0.796766	-0.0443397	0.949831	0.985566	0.00366692	0.0127089	0.184309	-0.145035
ENSG00000068650.15	ATP11A	3.23337	3.14541	-0.0879583	2.16439e-47	4.13671e-47	0.000478119	0.00274742	-0.203039	0.0639306	0.186122	-0.107895	0.00214941	0.0363002	0.178497	0.00576323	0.114088	0.160652	0.00629542	0.117651	0.158972	0.0961123	0.478583	0.0969214
ENSG00000058063.12	ATP11B	4.5407	4.56066	0.0199526	1.25088e-05	1.55431e-05	1.53151e-05	0.000147901	-0.25103	0.409099	0.624994	-0.0481018	1.35274e-05	0.0010582	0.252602	0.250102	0.655976	-0.067009	0.458212	0.789888	-0.0432265	4.36473e-05	0.0047101	0.237379
ENSG00000159363.14	ATP13A2	3.37162	3.8592	0.487582	0	0	2.73934e-05	0.00024139	0.243539	2.45352e-06	6.40563e-05	0.273347	0.798063	0.93272	0.0149109	0.486258	0.81957	0.0405744	0.602989	0.864589	-0.0303099	0.917292	0.983972	-0.00605204
ENSG00000163399.12	ATP1A1	7.51706	7.80979	0.292729	0	0	2.50046e-10	1.20682e-08	0.365682	8.54376e-08	4.15211e-06	0.310248	0.81507	0.937702	-0.0136309	0.786514	0.941713	0.0157842	0.907027	0.974849	0.00680644	0.151778	0.578179	0.0834952
ENSG00000105409.12	ATP1A3	0.484121	0.454751	-0.0293701	6.25335e-10	8.47432e-10	8.42536e-06	8.92274e-05	-0.258514	1.43649e-05	0.000271104	-0.251842	0.762044	0.917847	0.0176466	0.910002	0.979848	0.00658769	0.312531	0.692126	0.0588456	0.569126	0.882089	-0.0331786
ENSG00000143153.9	ATP1B1	4.48984	4.74452	0.254676	2.94927e-187	1.05925e-186	3.28184e-07	5.54252e-06	0.295997	7.51468e-06	0.000159407	0.259923	2.22794e-05	0.00151234	-0.246226	0.380535	0.755006	0.0510978	0.038021	0.290619	0.1208	0.00204317	0.0641709	-0.179372
ENSG00000129244.5	ATP1B2	0.473419	0.576348	0.102929	5.41188e-55	1.08346e-54	0.00504613	0.0196204	-0.163153	0.0234252	0.0899849	-0.131945	0.987521	0.995993	0.000911551	0.0812852	0.417395	-0.101533	0.177591	0.556689	-0.0785433	0.833686	0.963598	-0.0122372
ENSG00000174437.13	ATP2A2	6.22607	6.02005	-0.206023	2.0775e-294	1.18602e-293	0.000236749	0.00150647	-0.213645	0.0783768	0.214862	-0.102517	0.00213796	0.0361649	0.178589	0.0679389	0.387331	-0.10631	0.0013553	0.0512021	-0.18633	2.6205e-06	0.000551433	0.272575
ENSG00000186009.4	ATP4B	0.159632	0.15583	-0.00380141	0.393846	0.410547	0.00182384	0.00843312	-0.18132	0.0249948	0.0941914	-0.130496	0.526346	0.80266	0.0369224	0.54155	0.848156	0.0355752	0.130778	0.493185	0.0880209	0.884609	0.975875	-0.00845804
ENSG00000165629.16	ATP5C1	7.57327	7.56296	-0.010306	0.0008058	0.000950687	0.000237962	0.00151237	0.21357	0.967573	0.984557	-0.00236919	6.11007e-05	0.00321435	-0.232836	0.998607	1	-0.00010177	0.595708	0.861664	-0.0309203	0.0508273	0.36679	-0.113726
ENSG00000071553.13	ATP6AP1	4.06377	4.3472	0.283434	0	0	7.9654e-06	8.50843e-05	-0.259206	0.675098	0.82608	-0.0244276	6.80082e-06	0.000644638	0.261147	0.117264	0.488341	-0.0912402	0.558585	0.84454	-0.0340879	0.0285805	0.275501	0.12746
ENSG00000033627.11	ATP6V0A1	4.04749	4.67787	0.630375	0	0	0.0108864	0.037225	-0.148199	0.348923	0.568693	-0.0545793	0.0197162	0.146707	0.135737	0.774749	0.938251	-0.0166775	0.728931	0.918386	-0.0201962	0.3522	0.767855	0.0542095
ENSG00000185344.10	ATP6V0A2	3.32785	3.39771	0.0698601	4.01078e-73	8.82464e-73	0.000437026	0.00254042	0.204423	0.000448455	0.00425275	0.204026	0.501584	0.788969	0.0391602	0.0359248	0.288867	0.122146	0.597221	0.862666	0.0307932	0.210331	0.648498	0.0729804
ENSG00000117410.10	ATP6V0B	5.12175	5.32086	0.199105	9.90598e-280	5.319e-279	0.00450812	0.017899	-0.16525	0.045949	0.146479	-0.116222	0.241288	0.578032	0.0682709	0.384467	0.757381	-0.0506774	0.713379	0.91101	-0.0214068	0.0534453	0.375886	0.112468
ENSG00000171130.14	ATP6V0E2	3.59799	3.92557	0.327583	0	0	5.40615e-07	8.49601e-06	0.290537	0.000199751	0.00225865	0.216139	0.00778628	0.0828345	-0.154865	0.380663	0.755119	-0.051084	0.394014	0.751085	-0.0496677	0.286512	0.721611	-0.0621
ENSG00000204934.7	ATP6V0E2-AS1	0.891229	0.704172	-0.187057	3.23806e-159	1.03981e-158	0.000536723	0.00302228	0.201246	0.0553399	0.168259	0.11159	0.025705	0.171066	-0.129866	0.153445	0.546354	0.0831569	0.23347	0.61891	0.0694177	0.385235	0.787421	-0.0505957
ENSG00000114573.6	ATP6V1A	4.57138	5.41026	0.83888	0	0	0.00194639	0.00890003	0.180207	0.0277768	0.101795	0.128111	0.144061	0.454152	-0.0850991	0.220868	0.627394	-0.0713249	0.214746	0.599403	0.0722797	0.00423164	0.0998278	-0.166417
ENSG00000147416.7	ATP6V1B2	4.10001	4.25429	0.154281	0	0	0.000521456	0.00294973	0.201695	0.00151416	0.0109909	0.184474	0.808586	0.935922	0.0141181	0.295806	0.691551	-0.0609156	0.113937	0.464915	-0.0920772	0.609607	0.898128	0.0297579
ENSG00000100554.8	ATP6V1D	4.45211	4.65917	0.207066	9.12218e-292	5.16155e-291	0.00515613	0.019978	-0.16275	0.943365	0.974867	-0.00414028	0.00748826	0.0808494	0.155626	0.91424	0.980848	0.00627621	0.16337	0.538756	-0.0811987	0.0936909	0.472338	0.0976335
ENSG00000250565.3	ATP6V1E2	2.12493	1.8572	-0.267731	6.02001e-256	2.90949e-255	0.00158769	0.00751289	-0.183675	0.0219584	0.0857912	-0.133378	0.256533	0.593602	0.0661077	0.149276	0.540657	-0.0840082	0.433364	0.777829	-0.0456532	0.338839	0.759743	0.0557316
ENSG00000136888.6	ATP6V1G1	5.30201	5.27307	-0.0289385	2.19595e-10	2.99555e-10	7.89707e-08	1.63884e-06	-0.311062	7.88707e-05	0.00109046	-0.229332	0.0102083	0.098493	0.149497	0.0154333	0.191037	-0.140984	0.0207021	0.20944	-0.134672	0.158825	0.588201	0.082084
ENSG00000047249.13	ATP6V1H	4.31445	4.38346	0.0690095	1.00707e-53	2.00168e-53	8.54083e-07	1.24636e-05	0.285446	8.57699e-05	0.00116819	0.228171	0.305881	0.641549	-0.0596596	0.0727661	0.397822	0.104501	0.00951653	0.141524	0.150903	0.706911	0.930186	-0.0219129
ENSG00000143515.13	ATP8B2	3.47886	3.4134	-0.0654657	7.51295e-18	1.12941e-17	1.74541e-12	1.71629e-10	-0.406853	3.19023e-08	1.88045e-06	-0.320284	7.93683e-08	2.14121e-05	0.31101	0.0141522	0.182255	-0.142803	0.0803862	0.406822	-0.101834	0.000723209	0.0315083	0.196554
ENSG00000130270.13	ATP8B3	0.402582	0.457703	0.0551211	8.28695e-38	1.48209e-37	1.3672e-06	1.88162e-05	-0.280114	0.000149619	0.0017899	-0.220319	0.265972	0.602459	0.0648127	0.303599	0.698517	-0.0599416	0.330971	0.705922	0.0566459	0.423415	0.810287	-0.0466472
ENSG00000179766.14	ATP8B5P	0.0310748	0.0274651	-0.0036097	0.00595241	0.00680632	0.00272097	0.0118129	-0.174374	0.0722117	0.20285	-0.104703	0.683346	0.88197	0.0237715	0.569388	0.860874	-0.0331561	0.110922	0.459927	-0.0928522	0.786353	0.951701	0.0157964
ENSG00000171953.12	ATPAF2	3.55431	3.77412	0.219818	6.88867e-289	3.84811e-288	5.70513e-06	6.41309e-05	-0.263288	0.000222168	0.00245411	-0.214581	0.353471	0.683837	0.0540666	0.593605	0.869984	-0.0310972	0.0425939	0.30822	-0.118071	0.66319	0.917582	0.0253805
ENSG00000130770.14	ATPIF1	6.3039	6.24619	-0.0577124	3.58316e-25	5.80048e-25	1.11706e-09	4.28948e-08	-0.352299	9.2453e-10	1.00283e-07	-0.354019	0.918105	0.974609	0.00599237	0.0282799	0.257505	-0.127701	0.623229	0.87146	-0.0286301	0.863697	0.969373	0.0100048
ENSG00000175054.11	ATR	3.46608	3.20526	-0.260823	1.97626258336499e-323	1.28457067918724e-322	0.000323826	0.00195981	0.208979	0.000674753	0.00585036	0.197654	0.827762	0.940631	0.0126799	0.040228	0.305602	-0.11945	0.104481	0.45304	-0.0945653	0.0980035	0.482294	0.0963751
ENSG00000138085.13	ATRAID	5.58284	5.64847	0.06563	1.01927e-56	2.05939e-56	0.00905319	0.0319588	-0.151897	0.104964	0.264205	-0.0944342	0.332858	0.668097	0.0564254	0.133061	0.515086	-0.0875029	0.530743	0.829072	-0.0365308	0.260414	0.698609	0.0655713
ENSG00000088812.14	ATRN	2.22723	2.14383	-0.0833991	1.23433e-61	2.57016e-61	6.54083e-11	3.78129e-09	-0.37726	0.000832723	0.0068961	-0.1943	0.0258869	0.171679	0.129707	0.786286	0.941601	0.0158015	0.751555	0.927184	0.0184503	0.045189	0.347175	0.11663
ENSG00000124788.14	ATXN1	2.7229	2.25686	-0.466041	0	0	0.00196996	0.00899216	-0.18	0.00110755	0.00859368	-0.189669	0.613773	0.85016	-0.0294118	0.941173	0.988081	0.00430079	0.883791	0.970395	0.0085184	0.242483	0.68344	-0.068098
ENSG00000130638.12	ATXN10	5.75924	5.41152	-0.347724	0	0	0.0046363	0.0183042	-0.164731	0.00903235	0.043926	-0.151942	0.767407	0.919464	-0.0172369	0.0838991	0.422973	-0.100673	0.0230527	0.222114	-0.132302	0.0146994	0.198282	0.142009
ENSG00000224470.4	ATXN1L	3.2396	3.39961	0.160009	2.16868e-161	7.02193e-161	0.000655536	0.00356722	-0.198111	0.200767	0.40428	-0.0745358	0.0334169	0.200225	0.123846	0.00331466	0.0838345	0.170857	0.0673905	0.375755	0.106523	0.262089	0.699803	-0.0653415
ENSG00000146776.11	ATXN7L1	0.495664	0.681103	0.185439	1.0791e-246	4.98846e-246	0.00641596	0.0239466	-0.158609	0.0131153	0.0584714	-0.144385	0.757448	0.91556	-0.0179983	0.485858	0.81929	0.0406116	0.425637	0.772526	0.0464241	0.222947	0.662543	-0.0710051
ENSG00000162650.12	ATXN7L2	1.80863	1.99927	0.190644	1.07821e-196	4.03859e-196	0.00058012	0.00322012	0.200032	0.553205	0.742086	0.0345552	0.0190661	0.143802	-0.136465	0.373463	0.749955	-0.0518606	0.780041	0.937056	0.0162752	0.00309306	0.0831255	-0.172097
ENSG00000253719.3	ATXN7L3B	3.82071	3.958	0.137288	2.16958e-284	1.1914e-283	0.000469137	0.00270393	0.203332	0.0431197	0.139595	0.117773	0.044566	0.2379	-0.11697	0.825189	0.957088	0.0128724	0.579063	0.854804	-0.0323287	0.0113579	0.174202	-0.147338
ENSG00000148090.8	AUH	2.3488	2.27241	-0.0763906	1.3701e-27	2.26606e-27	0.00442795	0.0176773	-0.165581	0.0146727	0.0635959	-0.142047	0.765542	0.919061	0.0173793	0.979209	0.995964	0.00151876	0.587098	0.858175	0.0316466	0.79431	0.953761	0.0151943
ENSG00000127423.7	AUNIP	2.64725	2.76954	0.122292	5.49518e-90	1.31225e-89	0.00576076	0.0218973	0.160661	0.084825	0.227414	0.100374	0.354502	0.68476	-0.053951	0.457209	0.802624	-0.0433229	0.112225	0.462325	-0.0925151	0.387084	0.788444	0.0503991
ENSG00000115307.13	AUP1	6.38866	6.58405	0.195386	0	0	0.0127539	0.0424517	-0.144962	0.0196738	0.0789014	-0.135784	0.957436	0.986357	0.00311044	0.283169	0.68248	-0.0625322	0.87723	0.968243	0.00900308	0.71483	0.932038	-0.0212935
ENSG00000087586.14	AURKA	5.45506	5.34195	-0.113112	3.13006e-129	8.85294e-129	0.00436486	0.0174852	-0.165846	0.000549388	0.00499601	-0.200882	0.197939	0.527312	-0.0750058	0.395025	0.763807	0.0495616	0.0563157	0.347319	0.111147	0.989009	0.997399	0.00080281
ENSG00000103126.11	AXIN1	3.03579	3.11944	0.0836507	6.58998e-85	1.53654e-84	0.00197383	0.00900396	0.179967	0.00935281	0.0450781	0.151249	0.70772	0.892572	-0.0218495	0.41382	0.777293	-0.0476189	0.437191	0.780107	-0.0452744	0.504327	0.854266	-0.0389095
ENSG00000168646.9	AXIN2	0.448205	0.586236	0.138031	5.06519e-129	1.43108e-128	0.000226518	0.00145147	-0.214296	0.00102197	0.00807558	-0.190985	0.496433	0.786393	-0.0396329	0.439756	0.791734	0.0450215	0.488642	0.807357	0.0403528	0.347042	0.764132	-0.0547926
ENSG00000155096.10	AZIN1	6.09479	6.13801	0.0432186	3.94972e-38	7.07835e-38	0.00135727	0.00661286	0.186306	0.00809447	0.0404013	0.154105	0.164348	0.483215	-0.0810108	0.421987	0.780717	-0.046791	0.478642	0.802363	-0.0412861	0.833309	0.963585	-0.0122654
ENSG00000166710.14	B2M	10.9525	10.9597	0.00722166	0.0602414	0.0661169	0.000134484	0.000929071	0.221844	0.000136923	0.00168495	0.221588	0.863418	0.953599	0.0100254	0.972019	0.994515	0.00204426	0.444347	0.784364	-0.044571	0.00476168	0.106937	-0.164235
ENSG00000169255.10	B3GALNT1	1.66075	1.47187	-0.188882	1.16726e-172	3.96556e-172	0.00142329	0.00687408	0.185512	0.0124798	0.0562701	0.14541	0.15924	0.476521	-0.0820023	0.932176	0.985668	-0.00496001	0.563805	0.847015	0.0336366	0.797135	0.954105	0.0149809
ENSG00000176022.4	B3GALT6	3.29236	3.52622	0.233859	6.79298e-251	3.2108e-250	1.42192e-05	0.000139105	0.251971	0.000606055	0.00539476	0.199346	0.121335	0.412947	-0.0902413	0.652216	0.893877	0.0262646	0.332486	0.707218	-0.0564688	0.571076	0.882576	-0.0330112
ENSG00000170340.10	B3GNT2	5.24648	4.9924	-0.25408	0	0	5.23605e-07	8.25954e-06	0.29089	5.1274e-05	0.000764136	0.235214	0.0163064	0.130768	-0.139819	0.307404	0.700986	-0.0594722	0.329126	0.704272	0.0568623	0.724794	0.93604	-0.0205173
ENSG00000176597.8	B3GNT5	0.0358997	0.0593237	0.023424	1.98071e-37	3.53402e-37	0.00741208	0.027055	0.155825	0.308579	0.526892	0.059328	0.177559	0.500856	-0.0785491	0.124961	0.502399	0.0893733	0.462731	0.793064	-0.0427933	0.232818	0.670755	-0.0695145
ENSG00000156966.6	B3GNT7	3.09473	3.46288	0.368149	0	0	0.00275672	0.011941	0.174143	0.0495873	0.15537	0.114341	0.00907767	0.091661	-0.151843	0.643153	0.890152	-0.0269994	0.455247	0.788327	0.0435121	0.0185753	0.22336	-0.137029
ENSG00000237172.3	B3GNT9	2.12499	2.33464	0.209647	3.47275e-190	1.263e-189	2.60924e-08	6.36225e-07	-0.322294	0.000534271	0.0048945	-0.201317	0.00756507	0.0814697	0.155427	0.0116304	0.164807	0.146854	0.0319679	0.265156	0.124879	0.500639	0.853031	0.0392467
ENSG00000135454.10	B4GALNT1	0.0795734	0.828095	0.748521	0	0	0.000671656	0.00364457	0.197727	0.00571712	0.0310706	0.160805	0.0645231	0.294015	0.107656	0.25577	0.660226	-0.0662138	0.864468	0.965193	0.00994766	0.135804	0.55243	0.0868896
ENSG00000158850.11	B4GALT3	4.5866	4.92737	0.340775	0	0	6.80533e-06	7.45081e-05	-0.261139	0.000302966	0.00313745	-0.209979	0.0968139	0.369469	0.0967177	0.0173384	0.200799	-0.13851	0.0172615	0.190474	-0.138605	0.151944	0.57808	-0.0834614
ENSG00000121578.9	B4GALT4	2.31587	2.42112	0.105246	5.0745e-142	1.51079e-141	9.69401e-05	0.00070366	-0.226465	0.0228376	0.088389	-0.13251	0.0647564	0.294567	0.107562	0.232832	0.639035	0.0695125	0.226361	0.61076	0.0704843	0.212893	0.651243	0.0725726
ENSG00000158470.5	B4GALT5	3.73139	3.98181	0.250413	7.82555e-227	3.34226e-226	1.88613e-07	3.46635e-06	0.301942	3.63929e-05	0.000577103	0.2398	0.0497047	0.253683	-0.114282	0.838046	0.962189	0.0119118	0.540508	0.833986	0.035667	0.0409457	0.331265	-0.119025
ENSG00000118276.8	B4GALT6	3.654	3.72712	0.0731234	2.96413e-41	5.43613e-41	6.34341e-13	7.1382e-11	0.414726	2.26954e-10	3.02265e-08	0.366531	0.000531666	0.0145108	-0.201393	0.406648	0.772232	0.0483538	0.646355	0.881709	0.0267393	0.039351	0.324986	-0.119979
ENSG00000174684.6	B4GAT1	1.99206	2.37696	0.384902	0	0	2.35929e-08	5.84765e-07	-0.323296	9.55144e-05	0.00126888	-0.226672	0.141586	0.449516	0.0856273	0.466391	0.808758	0.042444	0.707247	0.908195	0.0218866	0.072701	0.428169	0.104524
ENSG00000108641.11	B9D1	1.84958	1.92096	0.0713733	1.48013e-14	2.1358e-14	3.699e-06	4.40759e-05	-0.268498	8.66895e-07	2.73905e-05	-0.285278	0.737811	0.90762	-0.0195089	0.187177	0.589725	0.0768415	0.551356	0.840677	0.0347163	0.763631	0.945797	0.0175253
ENSG00000123810.4	B9D2	2.65646	3.18592	0.529456	0	0	0.0137945	0.0452712	0.143337	0.0324098	0.114219	0.12456	0.860323	0.953282	-0.010255	0.55106	0.852142	-0.0347421	0.29467	0.677677	0.061059	0.491464	0.849157	-0.0400913
ENSG00000136881.8	BAAT	0.0260796	0.0453625	0.019283	1.20718e-27	1.99754e-27	0.0064284	0.0239845	0.158572	0.758734	0.876436	-0.0178998	0.0876656	0.350713	-0.0994719	0.218154	0.623724	0.0717459	0.160397	0.535157	0.0817757	0.117729	0.521221	-0.0911249
ENSG00000105393.12	BABAM1	4.97652	5.11665	0.14013	6.47186e-172	2.18845e-171	0.00069902	0.00376009	-0.197094	4.24839e-05	0.000652547	-0.23774	0.645168	0.86462	-0.0268357	0.454533	0.801671	0.043581	0.105387	0.453788	-0.0943194	0.909187	0.982439	0.00664758
ENSG00000112182.11	BACH2	0.166946	0.154285	-0.0126609	5.36379e-06	6.72207e-06	0.00308922	0.0131725	-0.172119	0.563717	0.750588	-0.0336442	0.00317882	0.0473403	0.171608	0.410842	0.775924	0.0479231	0.346711	0.715911	0.0548302	0.21313	0.651591	0.0725349
ENSG00000002330.10	BAD	3.97943	4.23424	0.254809	8.62601e-249	4.0364e-248	0.00172782	0.00806534	0.182242	0.403541	0.619924	0.0486747	0.0182382	0.139813	-0.137424	0.675301	0.903163	0.0244115	0.833882	0.95496	0.0122226	0.0622985	0.40127	-0.108564
ENSG00000112208.11	BAG2	3.00578	3.33951	0.333729	0	0	6.80024e-05	0.000519976	0.231373	0.0280931	0.102704	0.127853	0.133788	0.435063	-0.0873395	0.352731	0.736361	0.0541498	0.901445	0.973174	-0.00721709	0.787849	0.952252	0.015683
ENSG00000151929.6	BAG3	0.678315	0.877775	0.19946	1.58465e-131	4.52145e-131	0.00810758	0.0291438	-0.154074	0.0585594	0.174814	-0.110153	0.68059	0.880791	-0.0239904	0.00614161	0.118025	0.159444	0.0103336	0.149245	0.149251	0.755054	0.944008	0.0181818
ENSG00000266074.5	BAHCC1	0.0150976	0.0144969	-0.000600732	0.322825	0.338611	0.00207293	0.00936668	0.179123	0.0685033	0.195619	0.106094	0.0273434	0.17726	-0.128468	0.390753	0.761424	0.0500109	0.831712	0.953616	0.0123847	0.0607065	0.396231	-0.109231
ENSG00000140320.8	BAHD1	3.39785	3.55654	0.158692	1.68348e-247	7.82191e-247	0.0111444	0.0379713	0.147724	0.0022241	0.0148341	0.177905	0.373394	0.699548	0.0518681	0.890581	0.975356	0.00801744	0.17123	0.549099	-0.0797107	0.532716	0.865298	-0.0363557
ENSG00000121753.9	BAI2	0.0422663	0.0641315	0.0218651	2.33709e-35	4.1017e-35	1.86476e-06	2.47416e-05	0.276542	1.79726e-05	0.000322695	0.24899	0.940779	0.982424	0.0043296	0.871369	0.972537	-0.00943657	0.66457	0.888642	-0.0252697	0.954036	0.991298	0.0033592
ENSG00000175866.12	BAIAP2	0.395063	0.44937	0.0543079	3.71352e-22	5.84032e-22	0.0112722	0.038351	-0.147492	0.182207	0.380111	-0.0777157	0.150119	0.462918	0.0838347	0.599555	0.872446	0.0305974	0.0686474	0.379246	0.106038	0.318843	0.746568	0.0580834
ENSG00000007516.10	BAIAP3	0.306157	0.488015	0.181858	3.96688e-205	1.54013e-204	0.00532359	0.0205323	-0.16215	0.00435274	0.0249986	-0.165898	0.478012	0.773755	-0.0413452	0.684178	0.905367	-0.0237055	0.627555	0.873331	-0.0282742	0.0100237	0.164532	-0.149864
ENSG00000175334.4	BANF1	6.35743	6.16731	-0.19012	4.21965e-286	2.3373e-285	7.6716e-05	0.000575111	0.229715	0.0979976	0.252252	0.0963768	0.032287	0.196419	-0.124648	0.105598	0.468009	0.0942623	0.23829	0.62414	-0.0687075	0.999944	0.999992	-4.0823e-06
ENSG00000153064.8	BANK1	1.41969	0.781916	-0.637773	0	0	0.00446776	0.0177958	0.165416	0.0202357	0.0807089	0.13517	0.00576255	0.0688203	-0.160655	0.95408	0.990318	0.00335596	0.324206	0.70015	-0.0574434	0.0358871	0.309624	-0.122171
ENSG00000163930.6	BAP1	5.07842	5.09872	0.0202956	6.18224e-12	8.61999e-12	0.0118505	0.0399761	-0.146471	0.515094	0.712913	-0.0379324	0.0898567	0.355357	0.098792	0.294883	0.691313	0.0610322	0.414329	0.765338	0.047567	0.299988	0.732667	0.0603908
ENSG00000168062.6	BATF2	0.23182	0.339212	0.107392	4.42037e-92	1.06489e-91	5.11555e-08	1.11783e-06	0.315513	0.21153	0.417956	0.072789	0.000378652	0.0115982	-0.206613	0.178025	0.579994	0.0784648	0.725985	0.916761	0.0204248	0.000296021	0.0175965	-0.210326
ENSG00000123685.5	BATF3	2.63531	2.17517	-0.460139	0	0	2.0977e-18	1.5765e-15	0.502035	6.42451e-10	7.34733e-08	0.357304	2.30858e-06	0.000299873	-0.274059	0.572685	0.862017	-0.0328735	0.75599	0.928952	-0.0181101	0.042861	0.338306	-0.117919
ENSG00000087088.16	BAX	7.11025	7.56262	0.452363	0	0	6.89311e-05	0.00052574	0.231187	0.01183	0.0539294	0.146507	0.0310137	0.19206	-0.125581	0.972043	0.994492	0.00204245	0.305046	0.686607	0.0597626	0.0724983	0.427933	-0.104599
ENSG00000198604.7	BAZ1A	4.86396	4.58662	-0.277338	0	0	6.00588e-06	6.6904e-05	0.262663	3.56772e-05	0.000568754	0.240064	0.442808	0.750968	-0.0447217	0.276876	0.678502	0.0633555	0.198995	0.581833	0.0748298	0.36972	0.778158	0.0522679
ENSG00000105327.12	BBC3	2.76008	4.7174	1.95732	0	0	0.000841974	0.00441397	0.194123	0.00307024	0.0190301	0.172229	0.745839	0.911422	-0.0188898	0.0621542	0.373689	0.108624	0.00653235	0.119323	0.158264	0.141441	0.562106	-0.0856583
ENSG00000114439.15	BBX	3.08077	3.03207	-0.0486979	1.56028e-16	2.30812e-16	1.99644e-05	0.000184664	0.247641	0.000237246	0.00258672	0.213614	0.250569	0.58808	-0.066943	6.19181e-06	0.00173726	-0.262292	5.39169e-06	0.00222465	-0.263973	0.214328	0.652598	-0.0723456
ENSG00000132692.15	BCAN	0.35308	0.558769	0.205689	3.78675e-247	1.75517e-246	5.57665e-11	3.25971e-09	-0.378613	1.40746e-06	4.08514e-05	-0.279782	0.430863	0.74177	0.0459018	0.0335177	0.279443	0.123776	0.157158	0.529725	0.0824135	0.839516	0.964614	-0.0118023
ENSG00000075790.7	BCAP29	2.7499	3.06335	0.313453	0	0	2.67857e-06	3.35706e-05	0.272317	1.79429e-05	0.000322712	0.249011	0.708967	0.892913	-0.0217519	0.661722	0.897898	0.0254985	0.319594	0.69713	-0.0579933	0.944642	0.989158	-0.0040467
ENSG00000137936.13	BCAR3	2.77821	2.45689	-0.321321	5.72948e-281	3.09301e-280	1.02641e-07	2.04728e-06	-0.308344	1.60466e-05	0.000297505	-0.250437	0.00139993	0.0276607	0.185789	0.568887	0.861105	-0.0331992	0.130511	0.492793	-0.0880821	0.0922779	0.469375	0.098056
ENSG00000141376.17	BCAS3	2.11446	1.46725	-0.647203	0	0	3.96284e-05	0.000331044	0.238669	4.36664e-05	0.000667785	0.237373	0.493024	0.784477	-0.0399471	0.997833	0.999876	0.000158299	0.594007	0.861097	0.0310634	0.520862	0.861877	-0.0374133
ENSG00000107949.13	BCCIP	5.6236	5.34092	-0.282686	0	0	0.000909088	0.00471646	0.192886	0.465488	0.672844	0.04253	0.0119303	0.108071	-0.146334	0.572734	0.861969	0.0328692	0.452672	0.787499	-0.0437609	0.0876074	0.461689	0.0994902
ENSG00000186666.5	BCDIN3D	1.6093	1.62195	0.0126465	0.0218859	0.0244698	0.000288463	0.00177593	-0.210713	0.0198344	0.0794244	-0.135607	0.27514	0.612414	0.0635849	0.326455	0.717751	-0.0571771	0.3856	0.745172	-0.0505569	0.645518	0.911225	0.0268073
ENSG00000083123.11	BCKDHB	3.33981	2.92969	-0.410121	0	0	0.00176991	0.0082344	0.181832	0.526275	0.721084	0.0369288	0.0181788	0.13951	-0.137494	0.00136654	0.0505381	0.186192	0.00131653	0.0507394	0.186813	0.701497	0.929865	-0.0223379
ENSG00000171791.11	BCL2	4.19871	4.34073	0.142023	1.4266e-69	3.08847e-69	4.57468e-10	2.00971e-08	0.360342	2.59595e-10	3.35133e-08	0.365353	0.148804	0.461636	0.0841058	0.0236203	0.235788	0.131761	0.172581	0.549829	0.0794601	0.431141	0.815873	0.0458741
ENSG00000140379.7	BCL2A1	5.84054	5.47151	-0.369025	0	0	6.71872e-12	5.23637e-10	0.396113	1.66557e-08	1.11976e-06	0.326737	0.0917758	0.3589	-0.0982073	0.100883	0.4589	0.0955593	0.168728	0.545902	-0.0801787	0.964707	0.991711	-0.00257876
ENSG00000171552.9	BCL2L1	4.97836	5.25798	0.279626	0	0	2.19768e-06	2.83891e-05	0.274633	1.68774e-05	0.000308558	0.249793	0.20144	0.531725	-0.0744245	0.382522	0.756167	-0.0508851	0.379774	0.742091	-0.0511795	0.0506608	0.366468	-0.113808
ENSG00000137875.4	BCL2L10	2.19217	2.1304	-0.0617694	2.22605e-12	3.12348e-12	0.0084349	0.0301248	0.153296	0.279451	0.495157	0.0630171	0.000408938	0.0122408	-0.20544	0.000137682	0.0116355	-0.221509	0.00306542	0.0816527	-0.172257	0.0369844	0.314959	-0.121457
ENSG00000153094.18	BCL2L11	2.25975	2.9385	0.67875	0	0	0.00298568	0.012788	-0.172727	0.297083	0.515292	-0.0607549	0.000538454	0.0145826	0.201196	0.543638	0.849215	-0.0353917	0.678873	0.894243	-0.024127	0.101465	0.488812	0.0953965
ENSG00000099968.14	BCL2L13	3.55783	3.77775	0.219923	0	0	0.00910754	0.0321345	0.151778	0.00179726	0.0125814	0.181571	0.059448	0.280674	0.109768	0.0152909	0.190057	-0.141179	0.0855463	0.414973	-0.100143	0.156014	0.58292	0.0826411
ENSG00000121380.9	BCL2L14	0.630166	0.780283	0.150117	4.28308e-88	1.01417e-87	3.11079e-07	5.30044e-06	0.296577	0.0005253	0.00483124	0.201581	0.0986271	0.372739	-0.0961968	0.276667	0.678544	-0.0633831	0.21678	0.601887	-0.0719603	0.0386417	0.322546	-0.120414
ENSG00000069399.9	BCL3	3.89078	4.32321	0.432423	0	0	2.37676e-08	5.88402e-07	0.323222	2.91246e-07	1.11837e-05	0.297288	0.93088	0.979474	0.00505506	0.242683	0.649139	-0.0680691	0.31665	0.694886	-0.058347	0.237501	0.676468	-0.068823
ENSG00000106635.4	BCL7B	4.94835	4.94681	-0.00154298	0.654986	0.668877	0.00260453	0.0113873	0.175145	0.0143081	0.0625177	0.142574	0.51984	0.7987	-0.037505	0.0720895	0.395975	-0.104748	0.0716079	0.386371	-0.104926	0.996384	0.999043	0.000264091
ENSG00000186174.9	BCL9L	1.61981	1.87828	0.258467	4.56766e-270	2.35178e-269	0.00688763	0.0254497	-0.157246	0.049419	0.155051	-0.114425	0.686314	0.883093	0.0235361	0.592462	0.869398	-0.0311936	0.155238	0.527308	-0.0827962	0.204096	0.642549	-0.0739883
ENSG00000135697.6	BCO1	0.745721	0.863805	0.118084	4.86189e-72	1.06405e-71	3.92913e-07	6.47967e-06	0.294039	1.0332e-06	3.17395e-05	0.2833	0.673715	0.877777	-0.024538	0.908832	0.979591	-0.00667368	0.998233	0.999563	-0.000129076	0.955067	0.991048	0.00328379
ENSG00000183337.13	BCOR	3.41917	3.47891	0.0597416	2.43771e-42	4.50366e-42	1.17322e-05	0.000118521	-0.254393	2.78173e-05	0.000464203	-0.243339	0.951799	0.984841	-0.00352287	0.115219	0.484524	-0.0917524	0.124435	0.483385	-0.0894979	0.065725	0.40955	-0.107176
ENSG00000085185.12	BCORL1	0.941902	1.17325	0.231345	1.5098e-296	8.71867e-296	0.00260082	0.0113782	-0.17517	0.0548092	0.166886	-0.111833	0.183643	0.507873	0.0774612	0.191641	0.59629	0.0760709	0.578341	0.854637	-0.0323903	0.525939	0.862413	0.0369588
ENSG00000215481.5	BCRP3	0.0710491	0.147349	0.0763002	1.02622e-53	2.03936e-53	0.00648008	0.0241559	0.158419	0.778098	0.886828	0.0164228	0.226896	0.563373	-0.0704032	0.343248	0.729519	0.0552251	0.682532	0.895866	-0.0238361	0.180125	0.617927	-0.078087
ENSG00000161267.8	BDH1	3.62941	3.36669	-0.26272	0	0	0.00159128	0.00752817	0.183637	0.698936	0.840585	0.0225393	0.000379799	0.0116164	-0.206567	0.0233523	0.234784	-0.132015	0.0714784	0.38587	-0.104974	0.34856	0.765312	-0.0546204
ENSG00000164039.11	BDH2	2.20963	2.5362	0.32657	0	0	0.00335534	0.0140931	0.170638	0.0181569	0.0741894	0.13752	0.306541	0.642165	-0.0595783	0.865525	0.970286	-0.00986934	0.291961	0.675284	-0.0614026	0.383971	0.786519	-0.0507303
ENSG00000176697.15	BDNF	0.0661431	0.102975	0.0368315	1.06208e-33	1.84234e-33	4.37547e-07	7.10439e-06	0.292863	0.000980222	0.00782504	0.191664	0.945829	0.983694	0.00395982	0.891746	0.975667	-0.00793157	0.238146	0.623918	-0.0687286	0.675701	0.92198	-0.0243796
ENSG00000126581.9	BECN1	3.99916	4.03141	0.0322518	8.21222e-25	1.32584e-24	3.45907e-05	0.000294693	-0.240473	0.000821752	0.00682135	-0.194513	0.328531	0.663399	0.0569323	0.06021	0.36928	0.109442	0.0964888	0.438156	0.096812	0.262114	0.699779	-0.0653381
ENSG00000183092.12	BEGAIN	0.0357258	0.0358598	0.000133992	0.9173	0.921856	0.0124622	0.0416325	-0.145439	0.000166086	0.00194922	-0.218817	0.510142	0.79412	-0.0383804	0.0899927	0.436944	-0.0987502	0.420527	0.769558	-0.0469383	0.348997	0.765392	-0.054571
ENSG00000178409.10	BEND3	1.53569	1.25733	-0.278362	0	0	0.000987627	0.00504923	0.191542	0.00179658	0.0125808	0.181577	0.959974	0.987328	-0.00292484	0.224027	0.630494	0.0708397	0.0165543	0.186984	0.139498	0.127497	0.538847	0.0887779
ENSG00000188848.12	BEND4	2.47133	2.67111	0.199779	2.95925e-202	1.13613e-201	1.84989e-07	3.42067e-06	0.302149	7.51126e-08	3.78133e-06	0.311579	0.775408	0.923007	-0.0166273	0.629758	0.884941	-0.0280934	0.762344	0.931646	0.0176236	0.667128	0.918863	-0.0250646
ENSG00000162373.9	BEND5	0.451969	0.354278	-0.0976915	1.71623e-43	3.19485e-43	2.39541e-09	8.117e-08	0.345275	1.40463e-06	4.0882e-05	0.279805	0.000895994	0.0203611	-0.19312	0.0610968	0.371363	0.109066	0.00262012	0.074306	0.17504	0.020771	0.23411	-0.1346
ENSG00000151917.14	BEND6	1.04575	1.57872	0.53297	0	0	0.00297794	0.0127601	0.172773	0.169701	0.362466	0.0799961	0.033646	0.201312	-0.123686	0.0297673	0.26308	-0.126527	0.370419	0.734451	-0.0521916	0.0399928	0.328353	-0.119591
ENSG00000167995.12	BEST1	0.969146	1.49757	0.528428	0	0	2.00554e-05	0.000185343	0.247583	9.85535e-06	0.000197699	0.256571	0.18883	0.515577	0.0765546	0.122734	0.498587	0.0899042	0.275489	0.661093	0.0635386	0.0142747	0.195181	0.142623
ENSG00000105829.8	BET1	2.84297	3.02373	0.180764	5.46143e-221	2.278e-220	4.86741e-05	0.000392583	-0.235916	1.88156e-05	0.000334971	-0.248402	0.940191	0.982248	0.00437272	0.769116	0.935574	-0.0171066	0.513089	0.820187	-0.0381135	0.812782	0.958118	-0.0138027
ENSG00000177951.14	BET1L	4.76437	4.65554	-0.108829	7.0013e-184	2.47944e-183	1.45815e-09	5.32706e-08	-0.349862	3.17624e-05	0.000518926	-0.241598	0.0257994	0.171423	0.129784	0.178974	0.580657	0.0782938	0.565925	0.848202	0.0334539	0.278787	0.715777	0.0631042
ENSG00000249993.1	BFSP2-AS1	0.859849	0.770601	-0.0892489	7.67428e-18	1.1535e-17	8.5517e-11	4.73562e-09	-0.374975	2.50892e-09	2.28551e-07	-0.344844	0.420979	0.734731	0.0468927	0.99995	0.999998	-3.62032e-06	0.759632	0.930601	0.0178311	0.674629	0.921713	0.024465
ENSG00000180535.3	BHLHA15	3.12743	2.86648	-0.26095	5.23041e-90	1.2493e-89	1.32771e-07	2.57028e-06	-0.305652	1.79651e-05	0.000322835	-0.248995	0.0920045	0.359393	0.0981383	0.139848	0.524568	-0.0860024	0.630314	0.873992	-0.0280477	0.943164	0.989431	-0.00415499
ENSG00000180828.2	BHLHE22	4.23384	4.52703	0.293186	8.50072e-229	3.6551e-228	6.22694e-10	2.60504e-08	0.357585	4.62297e-10	5.68895e-08	0.360248	0.380272	0.705338	-0.051126	0.333902	0.723391	0.0563037	0.448896	0.785671	0.0441273	0.88648	0.975995	0.00831996
ENSG00000151746.10	BICD1	2.13317	2.04029	-0.092879	1.00375e-91	2.41503e-91	0.00709885	0.0261019	-0.156662	0.0115144	0.0528343	-0.147059	0.91112	0.972641	-0.00650546	0.555915	0.853939	-0.0343196	0.337227	0.710267	0.0559177	0.778046	0.949952	-0.0164268
ENSG00000185963.10	BICD2	3.36758	3.50757	0.13999	3.64085e-181	1.27627e-180	0.00404541	0.0164149	-0.167243	0.941846	0.974255	-0.00425147	0.000461368	0.0133911	0.203589	0.936284	0.987234	-0.00465893	0.669928	0.8906	0.0248405	0.0306307	0.285583	0.125869
ENSG00000015475.15	BID	5.39089	5.16621	-0.224674	1.33906e-274	7.01641e-274	0.0072675	0.0266011	0.156207	0.00979369	0.0467958	0.150329	0.457012	0.760951	-0.043342	0.00233506	0.069402	0.177058	0.05582	0.3467	0.111371	0.0799559	0.445227	0.101979
ENSG00000100290.2	BIK	3.32884	2.52191	-0.806934	0	0	0.00450591	0.0178935	-0.165259	0.0980988	0.25242	-0.0963478	0.0148568	0.123913	0.141785	0.803681	0.949624	0.0144873	0.640998	0.88005	-0.0271747	0.214944	0.653244	0.0722485
ENSG00000136717.11	BIN1	2.77165	3.29572	0.524064	0	0	0.012183	0.0408681	0.145904	0.0169675	0.0704094	0.138972	0.434668	0.744907	-0.0455239	0.628505	0.884539	0.0281961	0.727505	0.917799	0.0203068	0.112998	0.510697	-0.0923169
ENSG00000110934.7	BIN2	4.34962	4.43607	0.0864513	6.4657e-58	1.31571e-57	8.93302e-08	1.82325e-06	-0.309787	0.000452224	0.0042827	-0.203897	8.8847e-05	0.00411808	0.227681	0.290612	0.687968	0.0615744	0.242714	0.629459	-0.0680646	0.229349	0.669004	0.0700331
ENSG00000023445.10	BIRC3	5.79393	6.14313	0.3492	6.49284e-297	3.75767e-296	8.02938e-19	8.89275e-16	0.508015	1.80742e-15	4.22594e-12	0.457513	0.0254158	0.169948	-0.130121	0.10379	0.464793	-0.094754	0.448902	0.785616	-0.0441268	0.0220099	0.241101	-0.133326
ENSG00000089685.11	BIRC5	5.61208	5.54817	-0.0639067	4.71639e-58	9.6095e-58	0.000811196	0.00428034	-0.19472	0.00071745	0.00614711	-0.196681	0.583337	0.836525	-0.0319653	0.538599	0.84637	0.0358352	0.108533	0.457413	-0.0934782	0.0800786	0.445321	0.101938
ENSG00000136573.9	BLK	5.41121	5.25924	-0.151974	2.68192e-118	7.21867e-118	1.22391e-05	0.00012317	-0.253862	0.000353546	0.00353597	-0.207654	0.100667	0.376796	0.0956196	0.238017	0.645186	0.0687476	0.0669052	0.374438	0.106712	0.582036	0.887649	-0.0320759
ENSG00000108578.11	BLMH	5.35189	5.32229	-0.0296018	5.88028e-18	8.84985e-18	2.1636e-05	0.000198037	0.246605	0.00148439	0.0108345	0.184808	0.0837788	0.341924	-0.100713	0.366668	0.745559	0.052602	0.0801227	0.406368	0.101923	0.31437	0.744044	0.0586224
ENSG00000189114.6	BLOC1S3	3.14421	3.33614	0.191927	2.64281e-266	1.33749e-265	0.00303012	0.0129573	-0.172464	0.0963912	0.249276	-0.0968403	0.177942	0.501196	0.0784798	0.46178	0.806276	0.0428842	0.192343	0.575254	0.0759509	0.8488	0.967515	-0.0111109
ENSG00000104164.7	BLOC1S6	4.52507	4.67957	0.1545	2.50334e-279	1.33904e-278	5.13995e-09	1.5836e-07	-0.338098	0.00021946	0.00242674	-0.214761	0.00283426	0.0440157	0.173652	0.45547	0.802181	0.0434906	0.684415	0.896994	-0.0236867	0.00455295	0.104139	0.165067
ENSG00000106605.7	BLVRA	5.21223	5.33375	0.121516	1.8197e-75	4.04991e-75	4.36146e-12	3.6276e-10	0.399589	8.46695e-07	2.69955e-05	0.285543	2.05726e-07	4.50947e-05	-0.301018	0.722131	0.919899	0.0207244	0.690178	0.899729	-0.0232302	4.79914e-05	0.00492626	-0.236106
ENSG00000104081.10	BMF	4.06662	4.68327	0.616646	0	0	7.4047e-06	8.01529e-05	-0.260104	0.00185083	0.0128835	-0.18107	0.0305249	0.19004	0.125948	0.369305	0.747958	-0.0523133	0.192363	0.575229	0.0759476	0.17948	0.617729	-0.0782027
ENSG00000168283.10	BMI1	3.50206	3.63644	0.134386	6.90522e-128	1.9426e-127	1.48863e-08	3.92056e-07	0.327839	5.94965e-06	0.000132626	0.262778	0.00113402	0.023911	-0.189281	0.671225	0.901665	-0.0247368	0.762274	0.931722	-0.017629	0.000177325	0.012692	-0.21787
ENSG00000125845.6	BMP2	0.680081	0.795912	0.115831	7.0447e-55	1.40968e-54	4.2179e-09	1.34277e-07	0.339972	2.88178e-07	1.10862e-05	0.297403	0.328425	0.663249	-0.0569447	0.733105	0.924919	-0.0198728	0.874705	0.967486	-0.00918976	0.174982	0.611044	-0.0790182
ENSG00000138756.14	BMP2K	2.19403	2.22155	0.0275265	1.02342e-07	1.33191e-07	0.00155292	0.00738655	0.184048	0.0122486	0.0554533	0.145794	0.0587143	0.278774	-0.110086	0.859809	0.969353	0.0102931	0.439719	0.782033	0.0450251	0.00456633	0.104105	-0.165012
ENSG00000153162.8	BMP6	1.12718	0.777665	-0.349518	8.44698e-260	4.154e-259	1.91459e-05	0.000178268	-0.248179	0.00129063	0.00968571	-0.187143	0.00722637	0.0789536	0.156317	0.32383	0.716547	0.057488	0.0415756	0.30441	0.118656	0.246329	0.685919	0.0675454
ENSG00000183682.7	BMP8A	0.430321	0.394424	-0.035897	9.40475e-08	1.22473e-07	0.00906758	0.0320042	-0.151865	0.521481	0.717881	-0.0373577	0.0321147	0.195824	0.124773	0.579547	0.864739	-0.0322875	0.33154	0.706563	-0.0565793	0.239775	0.680363	0.0684909
ENSG00000116985.7	BMP8B	1.52738	1.10171	-0.425668	6.313e-262	3.13682e-261	1.75504e-08	4.53702e-07	-0.326222	9.00859e-07	2.82937e-05	-0.284846	3.17844e-06	0.000373653	0.270299	0.00509644	0.107244	-0.162968	0.00910312	0.139213	-0.151787	0.00648947	0.127149	0.158391
ENSG00000107779.8	BMPR1A	1.16862	1.17471	0.00609341	0.0660502	0.0723225	0.000134261	0.000928139	0.221867	0.000313059	0.00321351	0.209487	0.470161	0.76957	-0.0420859	0.784351	0.941212	-0.0159482	0.131776	0.494818	-0.0877937	0.911573	0.982747	0.0064722
ENSG00000165733.7	BMS1	4.10149	3.88618	-0.215305	0	0	0.00314382	0.0133647	0.171806	0.194963	0.397038	0.0755061	0.211735	0.543954	-0.0727565	0.454704	0.801771	-0.0435645	0.194324	0.57675	0.0756142	0.134944	0.551276	0.0870809
ENSG00000204177.7	BMS1P1	0.209838	0.288471	0.0786321	4.15828e-83	9.62095e-83	0.00385267	0.0157911	-0.168134	0.0244732	0.092674	-0.130969	0.747176	0.911838	0.0187869	0.330006	0.720438	0.0567591	0.089314	0.42225	-0.0989591	0.429775	0.814973	-0.0460102
ENSG00000237238.2	BMS1P10	0.37222	0.343781	-0.0284385	3.22828e-05	3.96571e-05	0.0114186	0.0387613	-0.147229	0.305723	0.523973	-0.0596791	0.0209715	0.151339	0.134389	0.254665	0.660047	-0.0663678	0.285677	0.669209	-0.0622076	0.130811	0.544542	0.0880134
ENSG00000104765.11	BNIP3L	3.27932	4.67695	1.39763	0	0	5.49907e-11	3.22331e-09	-0.378732	0.0986957	0.253429	-0.0961772	0.0074012	0.0802388	0.155853	0.00104009	0.0435123	0.190698	0.0108785	0.153019	0.148213	0.000835228	0.0349417	0.194252
ENSG00000145919.7	BOD1	3.83934	3.86525	0.0259095	2.36397e-07	3.05147e-07	3.97693e-07	6.53291e-06	0.293907	0.0243751	0.0924525	0.131059	0.0202722	0.148689	-0.135131	0.963537	0.992399	-0.00266426	0.518626	0.822662	0.0376142	0.135923	0.552592	-0.0868633
ENSG00000261236.2	BOP1	5.80659	5.44194	-0.364647	0	0	1.12154e-05	0.000114289	0.254958	0.0287706	0.104653	0.127308	0.0278066	0.179214	-0.128086	0.234616	0.64034	0.0692479	0.491736	0.809228	-0.0400662	0.562088	0.879668	0.0337848
ENSG00000172331.8	BPGM	3.49139	3.56802	0.0766336	6.73348e-51	1.31514e-50	3.56624e-07	5.93706e-06	0.295095	9.13975e-06	0.000186545	0.257507	0.14734	0.458651	-0.0844096	0.370437	0.748737	-0.0521897	0.0532732	0.339089	-0.112549	0.0870879	0.460797	-0.0996535
ENSG00000137274.9	BPHL	1.42274	1.47732	0.0545817	5.24759e-24	8.3967e-24	2.12823e-06	2.76788e-05	0.275008	0.000190708	0.00217157	0.216814	0.116059	0.40301	-0.0915411	0.374567	0.751025	-0.051741	0.381163	0.742667	0.0510305	0.101793	0.489493	-0.0953054
ENSG00000157764.9	BRAF	2.94835	3.06505	0.116695	1.06438e-79	2.41772e-79	0.000491465	0.00281412	0.202613	0.000196231	0.00222125	0.216398	0.453866	0.758775	-0.0436455	0.499688	0.82632	-0.0393339	0.222258	0.607635	-0.0711109	0.185181	0.623282	-0.0771906
ENSG00000106009.12	BRAT1	3.4167	3.60198	0.185286	1.8927e-259	9.29478e-259	0.000279857	0.00173207	0.211165	0.0443065	0.142342	0.117112	0.12525	0.420357	-0.089305	0.230372	0.636602	-0.0698796	0.168625	0.545651	-0.0801981	0.0799899	0.445063	-0.101968
ENSG00000100425.15	BRD1	3.41651	3.62039	0.203882	1.22884e-304	7.37973e-304	0.000967024	0.00495353	-0.191885	0.314651	0.533409	0.0585884	0.000415546	0.0123682	0.205195	0.393216	0.763396	-0.0497515	0.415675	0.765942	0.0474299	0.107758	0.500894	0.0936837
ENSG00000204256.9	BRD2	6.39003	6.55426	0.164238	0	0	9.99565e-05	0.000723558	-0.226036	0.0348931	0.120153	-0.122833	0.0393483	0.221451	0.119981	0.572598	0.861949	0.0328809	0.392149	0.749432	0.0498638	0.388762	0.789188	-0.0502213
ENSG00000166164.12	BRD7	3.89843	3.81338	-0.0850482	4.52432e-154	1.41843e-153	4.89781e-08	1.07808e-06	0.315955	9.22776e-05	0.00123603	0.227153	0.0210684	0.151725	-0.134288	0.444568	0.7957	0.0445494	0.327146	0.702462	0.0570955	0.521393	0.861808	-0.0373656
ENSG00000112983.14	BRD8	4.04629	4.52689	0.480601	0	0	0.000436341	0.00253854	-0.204447	0.203986	0.408301	-0.0740064	0.152694	0.466688	0.0833089	0.332045	0.72212	0.0565202	0.919731	0.978162	-0.00587294	0.670038	0.92034	-0.0248317
ENSG00000158019.17	BRE	4.06401	3.42055	-0.643466	0	0	0.000590018	0.00326644	0.199767	0.634042	0.79874	0.0277424	0.145547	0.455698	-0.0847851	0.881249	0.974365	0.00870613	0.240637	0.627398	0.0683654	0.877933	0.973256	-0.00895112
ENSG00000185024.12	BRF1	1.5867	1.6213	0.0345973	3.27115e-31	5.57773e-31	0.00289127	0.0124241	0.173299	0.0606907	0.17937	0.109237	0.218452	0.552908	-0.0716995	0.216901	0.62217	-0.0719415	0.507296	0.816759	0.0386389	0.384488	0.787117	-0.0506753
ENSG00000184992.10	BRI3BP	4.94174	4.81181	-0.129927	2.73272e-177	9.43473e-177	3.76168e-08	8.63216e-07	-0.318627	0.000248773	0.00267771	-0.212913	0.0057468	0.0688275	0.160707	0.304268	0.699215	-0.0598588	0.401443	0.756883	-0.0488921	0.000245868	0.0155369	0.213087
ENSG00000113460.9	BRIX1	4.73623	4.45742	-0.278804	0	0	1.34949e-06	1.86089e-05	0.280263	0.00774101	0.0391008	0.154979	0.0275724	0.178196	-0.128279	0.991514	0.998728	0.000619839	0.178615	0.557408	0.0783583	0.136513	0.553814	0.0867327
ENSG00000254999.3	BRK1	6.781	6.85301	0.0720058	1.0307e-83	2.39103e-83	0.00629366	0.0235864	0.158977	0.554578	0.743359	0.0344357	0.00799669	0.0842636	-0.154344	0.480092	0.816106	0.0411501	0.991656	0.997629	-0.000609509	0.00699909	0.132448	-0.156936
ENSG00000174744.10	BRMS1	5.21202	5.21213	0.000111686	0.97767	0.979206	0.00149096	0.00714025	0.184733	0.0682272	0.195175	0.106199	0.275057	0.612425	-0.0635958	0.194862	0.600715	-0.0755231	0.431704	0.777038	-0.0458181	0.967193	0.991796	0.00239696
ENSG00000162819.8	BROX	2.94346	3.46498	0.521529	0	0	0.00768304	0.0278797	-0.155126	0.886977	0.9473	0.00828326	0.00113402	0.0239349	0.189281	0.896127	0.976702	0.00760871	0.097076	0.439589	0.0966419	0.135523	0.552247	0.0869521
ENSG00000096070.16	BRPF3	2.76346	3.09786	0.334401	0	0	9.89044e-09	2.7787e-07	-0.331822	0.0927112	0.242773	-0.0979259	5.98504e-07	0.000112449	0.289412	0.58749	0.868156	-0.0316134	0.811053	0.946379	0.0139326	0.0103653	0.165365	0.14919
ENSG00000174672.12	BRSK2	0.0303248	0.0307823	0.0004575	0.739179	0.751319	0.0108172	0.0370667	-0.148328	0.0849285	0.227634	-0.100341	0.656269	0.869475	0.0259374	0.297565	0.692969	0.0606943	0.162297	0.537745	0.081406	0.972512	0.993089	0.00200816
ENSG00000185658.10	BRWD1	1.95396	2.14071	0.186753	1.95316e-271	1.01158e-270	9.00282e-05	0.000658257	-0.227497	0.129753	0.303815	-0.0882559	0.028714	0.182767	0.127353	0.291663	0.68821	0.0614405	0.114776	0.466712	0.0918642	0.940853	0.988682	-0.00432422
ENSG00000168000.11	BSCL2	1.62935	2.02163	0.392278	0	0	0.00120504	0.00597778	-0.18828	2.50737e-06	6.49786e-05	-0.273092	0.170465	0.491113	-0.0798533	0.924698	0.983891	-0.00550844	0.0110045	0.153662	0.14798	0.0693814	0.419417	-0.105759
ENSG00000160058.15	BSDC1	3.49651	3.97255	0.476039	0	0	0.000111576	0.000791599	-0.224491	0.534877	0.728176	-0.0361642	0.0194073	0.145127	0.13608	0.0850355	0.425744	-0.100306	0.0432855	0.310767	-0.11768	0.795685	0.953888	-0.0150905
ENSG00000119411.10	BSPRY	1.2118	1.98797	0.776162	0	0	0.000122314	0.000856524	0.223192	0.0182377	0.0744619	0.137424	0.0468109	0.244367	-0.115765	0.0606401	0.370406	0.109259	0.681334	0.895355	0.0239313	0.118644	0.52395	-0.0908987
ENSG00000130303.9	BST2	7.85585	7.91953	0.0636769	3.78895e-40	6.88641e-40	3.45437e-08	8.04096e-07	0.319485	0.00214444	0.0144586	0.178537	0.00212465	0.0361139	-0.178697	0.682657	0.905063	-0.0238262	0.174299	0.552543	0.0791434	6.91814e-05	0.00644152	-0.231137
ENSG00000148925.7	BTBD10	4.00002	4.37727	0.377244	0	0	3.54961e-10	1.64525e-08	0.362594	0.000799962	0.00669328	0.194944	0.00153899	0.0296024	-0.1842	0.577031	0.862942	-0.032502	0.517746	0.82201	0.0376933	0.000639904	0.0294007	-0.198491
ENSG00000233436.4	BTBD18	0.0640806	0.0567696	-0.007311	0.00060305	0.000714124	0.00439488	0.017582	-0.16572	0.732941	0.861973	-0.0198854	0.0521795	0.260873	0.11307	0.409366	0.775015	0.0480744	0.785144	0.938737	-0.0158881	0.0937421	0.472256	0.0976183
ENSG00000133243.5	BTBD2	4.49632	4.63385	0.137533	1.07452e-153	3.36024e-153	0.00248281	0.0109438	-0.175985	0.241848	0.45326	-0.0681899	0.00989306	0.0964688	0.150127	0.0402437	0.305611	-0.119441	0.108413	0.457458	-0.0935099	0.152169	0.578623	0.0834156
ENSG00000132640.11	BTBD3	1.20061	1.32913	0.128519	6.15763e-125	1.70966e-124	0.000823427	0.00433184	0.19448	0.000468454	0.00439486	0.203354	0.427896	0.739506	0.0461978	0.587388	0.868189	0.031622	0.724718	0.916426	-0.0205232	0.198625	0.637532	0.0748914
ENSG00000011114.11	BTBD7	2.8304	2.95197	0.12157	2.04559e-153	6.38087e-153	0.00271592	0.0117959	0.174407	0.00356951	0.0213329	0.169521	0.361196	0.690592	-0.0532051	0.720704	0.918748	-0.0208355	0.969503	0.990929	0.00222815	0.0191067	0.224993	-0.136419
ENSG00000169814.9	BTD	1.55863	1.81892	0.260287	1.16975e-230	5.06481e-230	6.10477e-11	3.55852e-09	-0.377846	0.0333866	0.116645	-0.123867	8.02074e-05	0.00384466	0.2291	0.846672	0.964724	-0.0112692	0.776652	0.935977	-0.0165327	0.00464018	0.104993	0.164715
ENSG00000134717.14	BTF3L4	3.16323	3.17972	0.0164893	3.49263e-06	4.39435e-06	3.81362e-08	8.72283e-07	0.318489	0.0109556	0.0509139	0.14807	0.000318323	0.0103053	-0.209237	0.023611	0.23592	0.131769	0.0356117	0.281298	0.122352	0.0307626	0.286432	-0.125769
ENSG00000133639.4	BTG1	6.00063	6.58729	0.586659	0	0	0.00721279	0.0264193	-0.156354	0.578937	0.761411	0.0323395	1.02035e-05	0.000865775	0.256138	0.133966	0.516689	0.0872995	0.217838	0.603075	0.071795	0.00795418	0.141727	0.154448
ENSG00000159388.5	BTG2	6.71281	6.89484	0.182039	1.21027e-151	3.74967e-151	6.60537e-07	1.00722e-05	-0.288317	0.0354133	0.121487	-0.122484	5.01884e-08	1.48748e-05	0.315707	0.655385	0.894839	0.0260088	0.100533	0.445467	0.0956573	0.0416075	0.333034	0.118638
ENSG00000154640.11	BTG3	4.51464	4.61407	0.0994282	9.11997e-83	2.10637e-82	2.52639e-11	1.65616e-09	0.385257	1.54031e-05	0.000287347	0.250957	0.0129169	0.113348	-0.1447	0.138067	0.5217	-0.0863907	0.495143	0.811345	-0.0397517	0.0879707	0.461984	-0.0993764
ENSG00000010671.12	BTK	6.5334	6.31304	-0.220356	6.83191e-290	3.83473e-289	1.22427e-05	0.000123147	-0.253858	0.00066707	0.00580288	-0.197835	0.592304	0.841243	0.0312068	0.344986	0.730925	-0.0550266	0.227476	0.612433	-0.0703155	0.467659	0.838027	0.0423234
ENSG00000186265.6	BTLA	4.87229	4.3474	-0.524883	0	0	3.64932e-06	4.35579e-05	-0.268659	0.00101909	0.00805888	-0.191031	0.0276417	0.178589	0.128222	0.35544	0.738207	0.053846	0.122609	0.481175	0.089934	0.0129531	0.18555	0.144642
ENSG00000166167.14	BTRC	2.48875	2.39797	-0.0907875	5.83186e-87	1.37317e-86	2.29013e-06	2.93312e-05	0.274153	0.00160249	0.0114932	0.183518	0.354333	0.68456	-0.0539699	0.728798	0.922805	0.0202065	0.321475	0.697617	0.0577684	0.54894	0.873778	-0.0349272
ENSG00000169679.11	BUB1	5.79657	5.66826	-0.128313	2.91609e-148	8.91778e-148	0.00615632	0.0231707	-0.159398	0.00386726	0.0226682	-0.168066	0.544163	0.814078	-0.0353456	0.0811749	0.417338	-0.10157	0.0129751	0.167507	-0.144607	0.989894	0.997622	0.000738159
ENSG00000154473.14	BUB3	5.40973	5.31824	-0.0914873	7.69235e-156	2.43194e-155	0.000293386	0.00180149	-0.21046	3.29602e-07	1.22758e-05	-0.29595	0.0169535	0.133665	-0.13899	0.207059	0.613164	0.0735066	0.936956	0.983409	0.00460971	0.971289	0.992948	0.00209755
ENSG00000106245.6	BUD31	5.35486	5.35959	0.0047245	0.31765	0.333315	0.0111228	0.037904	0.147763	0.236095	0.446977	0.0690297	0.45711	0.760995	-0.0433325	0.0549148	0.35317	-0.111785	0.685222	0.897326	0.0236227	0.585939	0.888963	0.0317447
ENSG00000215447.4	BX322557.10	1.18106	1.46242	0.281363	7.19225e-172	2.43088e-171	0.00617953	0.0232331	-0.159327	0.185311	0.384377	-0.0771677	0.280833	0.617768	0.0628364	0.27571	0.677381	-0.0635094	0.503626	0.815028	-0.0389735	0.972465	0.993136	0.00201166
ENSG00000112578.6	BYSL	4.27585	4.11834	-0.157514	3.06838e-192	1.12763e-191	1.3939e-06	1.91336e-05	0.279892	9.25303e-05	0.00123784	0.227115	0.352918	0.683646	-0.0541288	0.0791172	0.412913	-0.102263	0.529391	0.828497	-0.0366511	0.0757372	0.434143	0.103435
ENSG00000082153.14	BZW1	5.60073	5.54505	-0.0556811	2.13111e-55	4.27583e-55	1.03907e-06	1.47738e-05	0.283236	4.26612e-05	0.000654314	0.237685	0.842609	0.945957	0.0115717	0.547745	0.851396	0.0350317	0.97653	0.992903	-0.00171457	0.115403	0.516245	0.0917061
ENSG00000136261.11	BZW2	2.32574	2.11553	-0.210211	4.089e-141	1.21464e-140	9.52393e-09	2.68649e-07	-0.332187	1.19414e-08	8.54701e-07	-0.329992	0.549248	0.817328	0.0349003	0.00424929	0.0958391	0.16634	0.346223	0.715674	0.0548858	0.0593932	0.393269	0.109792
ENSG00000165507.8	C10orf10	1.43733	2.98294	1.54561	0	0	0.00812778	0.0292114	0.154025	0.65703	0.814293	0.0258761	0.020867	0.150791	-0.134499	0.208809	0.614198	-0.0732244	0.566757	0.848542	0.0333823	0.0254771	0.258618	-0.130067
ENSG00000204161.10	C10orf128	2.9461	3.41525	0.469152	0	0	6.30924e-06	6.97297e-05	0.262063	0.000102943	0.00135558	0.225623	0.0436405	0.234926	-0.117481	0.82462	0.956744	0.0129151	0.17596	0.5543	0.0788397	0.541112	0.868611	-0.0356137
ENSG00000107815.4	C10orf2	3.83189	3.64256	-0.189328	9.7153e-243	4.42605e-242	0.00155901	0.00740881	0.183982	0.0402445	0.132675	0.11944	0.351141	0.681522	-0.0543288	0.311779	0.704475	0.058937	0.509735	0.818057	0.0384173	0.0157736	0.205653	0.140523
ENSG00000107738.16	C10orf54	2.46497	2.70699	0.242015	1.13437e-188	4.10077e-188	7.41429e-07	1.10809e-05	-0.28703	0.00618142	0.0329305	-0.159321	9.45684e-05	0.00434498	0.226811	0.100693	0.458333	0.0956126	0.234193	0.619811	0.0693106	0.329999	0.753818	0.0567598
ENSG00000120029.9	C10orf76	3.92842	3.66203	-0.266387	0	0	0.000116308	0.000820746	0.223904	0.037495	0.126342	0.121132	0.121332	0.413005	-0.090242	0.634865	0.886965	-0.0276751	0.405028	0.759627	0.0485209	0.238602	0.677949	-0.068662
ENSG00000188373.4	C10orf99	1.32544	2.21041	0.884971	0	0	0.00111318	0.00558796	-0.189586	0.0480899	0.151558	-0.1151	0.143466	0.452957	0.0852253	0.652918	0.894024	0.0262079	0.644074	0.880881	0.0269246	0.53978	0.868128	0.0357311
ENSG00000171067.7	C11orf24	5.16866	5.49682	0.328154	0	0	3.14228e-06	3.81773e-05	-0.270435	0.0144459	0.0628589	-0.142373	0.000386033	0.0117389	0.206319	0.644888	0.890912	-0.0268585	0.906742	0.974841	0.00682738	0.0196566	0.2284	0.135803
ENSG00000158636.13	C11orf30	2.63847	2.75416	0.115691	2.52344e-116	6.7344e-116	1.23074e-11	8.93052e-10	-0.391191	0.000262465	0.00279648	-0.212119	0.0020865	0.0358125	0.17901	0.0755597	0.404684	-0.103498	0.599694	0.863807	-0.0305858	0.0381756	0.320691	0.120703
ENSG00000110696.6	C11orf58	5.36535	5.35851	-0.00683625	0.00567223	0.00649123	0.00137313	0.00667007	0.186112	0.379773	0.597366	0.0511796	0.00920357	0.0923561	-0.151569	0.0693168	0.390845	0.105783	0.0339406	0.273855	0.123482	0.163265	0.595527	-0.0812189
ENSG00000180425.7	C11orf71	0.930447	1.00631	0.0758627	4.30636e-10	5.8509e-10	0.00343906	0.0143759	-0.170194	0.130057	0.304256	-0.0881861	0.33946	0.671421	0.05566	0.392516	0.763093	0.0498251	0.315674	0.694628	-0.0584647	0.520815	0.861936	0.0374175
ENSG00000149196.12	C11orf73	4.36253	4.28373	-0.0788058	1.79086e-61	3.72529e-61	0.000316988	0.00192618	0.2093	0.167709	0.359745	0.0803709	0.0341038	0.202954	-0.12337	0.473184	0.812568	-0.0417999	0.689074	0.898957	-0.0233176	0.180129	0.61784	-0.0780863
ENSG00000168005.5	C11orf84	4.58136	4.72127	0.139902	6.65321e-180	2.32487e-179	0.00153748	0.00732636	0.184217	0.0694697	0.197228	0.105725	0.203317	0.5338	-0.0741158	0.529812	0.840914	0.0366136	0.0210478	0.211413	0.134309	0.100503	0.4873	-0.0956658
ENSG00000188070.9	C11orf95	1.82461	1.76598	-0.0586273	3.92521e-41	7.19121e-41	0.000204585	0.00133078	0.215789	0.00280397	0.0177402	0.173842	0.554963	0.820379	-0.0344022	0.0036352	0.0881285	-0.169191	0.292396	0.675326	-0.0613472	0.195877	0.634227	-0.0753519
ENSG00000133641.14	C12orf29	2.82561	2.93114	0.105532	2.68388e-92	6.46708e-92	0.00282819	0.0121954	0.17369	0.00869947	0.0426323	0.152686	0.681959	0.881208	-0.0238816	0.103671	0.46495	0.0947868	0.409238	0.763033	0.0480876	0.378638	0.783988	0.0513016
ENSG00000157895.8	C12orf43	2.96935	2.92411	-0.0452347	1.45659e-33	2.52375e-33	0.00267215	0.0116274	0.174693	0.0907676	0.238932	0.0985132	0.241962	0.57879	-0.0681733	0.0231752	0.233897	-0.132184	0.328291	0.703629	-0.0569605	0.731025	0.938386	0.0200338
ENSG00000151131.6	C12orf45	4.03034	4.11756	0.087223	7.58443e-44	1.41652e-43	0.00557588	0.0213372	0.161277	0.319699	0.538712	0.0579806	0.105726	0.385979	-0.094228	0.252093	0.658325	-0.0667283	0.565063	0.847877	-0.0335281	0.4942	0.849489	-0.0398386
ENSG00000078237.5	C12orf5	4.03784	4.50621	0.468372	0	0	0.00325004	0.0137386	0.171211	0.0210035	0.0829535	0.134356	0.280328	0.617496	-0.0629024	0.465804	0.808472	0.0424999	0.00338285	0.0857655	-0.170491	0.670615	0.920531	-0.0247856
ENSG00000111678.7	C12orf57	5.63868	5.59575	-0.0429278	2.60839e-09	3.49452e-09	2.08315e-05	0.00019159	-0.247094	1.29857e-05	0.000250466	-0.253117	0.824274	0.940221	-0.0129409	0.235775	0.64217	0.0690769	0.585583	0.857451	0.0317749	0.664907	0.918689	-0.0252427
ENSG00000174206.9	C12orf66	2.0057	1.90013	-0.105572	5.77569e-99	1.42902e-98	1.74829e-05	0.00016527	0.249343	0.0596035	0.176977	0.109701	0.0382898	0.217825	-0.120632	0.432254	0.787185	0.0457634	0.885339	0.970979	-0.00840416	0.0467247	0.351278	-0.11581
ENSG00000204954.6	C12orf73	2.47656	2.52322	0.0466575	4.6071e-14	6.61214e-14	0.000332134	0.00200433	0.208598	0.126511	0.299087	0.0890082	0.0949612	0.366319	-0.0972581	0.555068	0.854135	-0.0343931	0.446466	0.785206	-0.044364	0.480798	0.844739	-0.041084
ENSG00000226397.4	C12orf77	1.76504	1.24064	-0.524396	0	0	3.85505e-10	1.75969e-08	-0.361863	2.40629e-10	3.16472e-08	-0.366019	0.095502	0.366925	0.0970995	0.00558036	0.111836	0.161262	0.064671	0.369802	0.107597	0.348975	0.765503	0.0545735
ENSG00000257242.3	C12orf79	0.615028	0.56167	-0.0533583	2.38929e-16	3.52579e-16	3.29184e-07	5.55495e-06	0.295964	1.39292e-06	4.06535e-05	0.2799	0.301351	0.637962	-0.0602208	0.0609828	0.371207	0.109114	0.540521	0.833946	-0.0356657	0.27799	0.714952	-0.0632089
ENSG00000100557.6	C14orf105	3.21771	3.29188	0.0741749	4.59959e-21	7.16108e-21	0.00372908	0.0153804	0.168728	0.0840825	0.226144	0.100614	3.27063e-05	0.00204833	-0.241212	0.81363	0.952555	-0.013739	0.557347	0.84388	-0.0341953	0.000126968	0.00975109	-0.222662
ENSG00000227051.5	C14orf132	0.0605737	0.102271	0.0416975	1.25357e-68	2.70331e-68	0.000309938	0.00188771	-0.209638	0.00114269	0.00880151	-0.189156	0.0672175	0.300501	-0.10659	0.762491	0.933506	-0.0176124	0.823229	0.950832	0.0130192	0.074839	0.432648	-0.103754
ENSG00000170270.4	C14orf142	4.00774	3.81872	-0.189019	2.21006e-169	7.39133e-169	0.00298565	0.0127905	0.172727	0.842385	0.923919	-0.0115884	0.00165102	0.0307456	-0.183013	0.36514	0.744611	-0.0527698	0.385848	0.745377	-0.0505305	0.0833348	0.454775	-0.100857
ENSG00000133943.17	C14orf159	4.32748	4.19433	-0.133147	2.55109e-160	8.22723e-160	0.000141383	0.000970994	-0.22113	0.0147464	0.0637707	-0.141942	0.145847	0.456367	0.084722	0.866253	0.97043	-0.00981541	0.803747	0.944241	0.0144823	0.814947	0.958952	-0.0136401
ENSG00000087302.5	C14orf166	4.90707	4.87614	-0.0309218	1.17327e-24	1.89044e-24	4.15976e-07	6.7961e-06	0.293416	0.00816239	0.0406151	0.153941	0.0102887	0.0988604	-0.149339	0.641062	0.889247	-0.0271695	0.38657	0.745541	-0.0504537	0.995855	0.999131	-0.000302738
ENSG00000170468.6	C14orf169	3.78363	3.96044	0.176812	1.21808e-264	6.12328e-264	9.01124e-05	0.000658415	0.227484	3.37425e-06	8.33384e-05	0.269591	0.186881	0.512851	0.0768931	0.683472	0.905345	0.0237615	0.0437628	0.311747	0.117413	0.426458	0.813154	0.0463417
ENSG00000169758.9	C15orf27	0.384503	0.375563	-0.00893947	0.0955667	0.103623	0.000372132	0.00221021	0.206877	0.000256176	0.00274897	0.212479	0.541364	0.811738	-0.0355915	0.949297	0.989061	-0.00370596	0.813177	0.946652	0.013773	0.661871	0.917326	-0.0254864
ENSG00000186073.8	C15orf41	1.82685	1.53974	-0.287109	0	0	7.89869e-09	2.28942e-07	0.333991	1.56585e-06	4.45273e-05	0.278558	0.0307675	0.191098	-0.125766	0.419954	0.779629	-0.0469962	0.261411	0.648842	-0.0654344	0.320108	0.747451	-0.0579317
ENSG00000128891.12	C15orf57	2.66429	2.80353	0.139242	2.26653e-165	7.45578e-165	0.000286001	0.00176439	-0.210841	0.0593236	0.17637	-0.109822	0.000261784	0.00898651	0.212158	0.647719	0.892188	-0.0266287	0.247781	0.635241	0.0673382	0.279645	0.716321	0.0629917
ENSG00000185905.3	C16orf54	2.8461	2.81791	-0.0281843	0.000448663	0.000533703	4.79134e-05	0.000387338	-0.236128	0.0126955	0.0570227	-0.145057	0.0048468	0.0621518	0.163905	0.259121	0.662941	0.0657493	0.767752	0.93343	0.0172106	0.35364	0.769243	-0.0540476
ENSG00000140688.13	C16orf58	3.91375	3.82341	-0.0903457	4.73295e-66	1.00815e-65	2.60707e-06	3.27721e-05	-0.272635	0.000142676	0.00173345	-0.221	0.149179	0.462118	0.0840283	0.759428	0.932849	-0.0178468	0.629585	0.873614	-0.0281075	0.944952	0.989137	-0.00402407
ENSG00000103544.11	C16orf62	4.03177	3.8839	-0.147866	4.23877e-240	1.90999e-239	1.38689e-07	2.66524e-06	-0.305194	5.03668e-05	0.000753818	-0.235455	0.173533	0.494736	0.0792844	0.058302	0.363618	-0.110265	0.904235	0.973838	-0.0070118	0.831891	0.963269	0.0123713
ENSG00000159761.11	C16orf86	1.07509	1.13336	0.0582631	7.69786e-12	1.07127e-11	0.0100453	0.0348358	-0.14982	0.323371	0.542292	-0.0575426	0.177185	0.500538	0.0786169	0.0359831	0.289225	-0.122107	0.00189864	0.0613719	-0.180633	0.750084	0.942611	0.0185633
ENSG00000155330.6	C16orf87	2.5228	2.77431	0.251509	0	0	0.00138072	0.00669767	-0.18602	0.0105273	0.0493816	-0.148877	0.276791	0.614012	0.0633667	0.902829	0.977929	-0.00711527	0.578748	0.854699	-0.0323555	0.172964	0.608034	0.0793892
ENSG00000256806.2	C17orf100	1.37573	1.55602	0.180291	9.57173e-92	2.30324e-91	0.00155333	0.00738684	-0.184044	0.00149046	0.01086	-0.184739	0.763609	0.918522	0.017527	0.767302	0.934664	-0.017245	0.370871	0.734724	-0.0521424	0.565934	0.881492	-0.033453
ENSG00000205710.3	C17orf107	0.203471	0.201071	-0.00239943	0.557497	0.573635	0.000288955	0.00177792	-0.210687	0.0806779	0.219427	-0.101736	0.0599176	0.282068	0.109566	0.074433	0.402233	0.103899	0.0114345	0.157471	0.147201	0.15113	0.577595	0.0836274
ENSG00000258315.2	C17orf49	0.725286	0.826543	0.101257	1.93034e-49	3.73622e-49	0.00161013	0.0076054	0.183438	0.0335241	0.116931	0.123771	0.51885	0.798404	-0.037594	0.544466	0.849688	-0.035319	0.627794	0.873432	-0.0282546	0.312865	0.743156	-0.058805
ENSG00000186665.8	C17orf58	1.95969	2.13121	0.171526	2.95163e-96	7.23064e-96	1.44826e-05	0.000141222	-0.251739	7.49571e-05	0.00104528	-0.230035	0.359857	0.689346	0.0533537	0.378012	0.75341	0.051369	0.472882	0.799522	0.0418285	0.0716373	0.425357	0.104915
ENSG00000196544.7	C17orf59	3.29112	3.48874	0.197615	5.65652e-199	2.14045e-198	2.99294e-08	7.10841e-07	-0.320923	0.00263938	0.0169745	-0.174911	0.0177076	0.137246	0.138059	3.37702e-06	0.00126897	-0.269581	0.000318432	0.0261749	-0.209232	0.271389	0.707049	0.0640838
ENSG00000178927.13	C17orf62	5.4375	5.37779	-0.0597082	1.81139e-38	3.25425e-38	1.07933e-05	0.000110522	-0.255437	0.0058219	0.0315423	-0.16046	0.04515	0.239801	0.116651	0.0135559	0.178621	0.143699	0.000759412	0.0381391	0.195776	0.267508	0.703912	-0.0646049
ENSG00000141428.13	C18orf21	3.70492	3.908	0.203078	1.08588e-231	4.72015e-231	0.00145969	0.00701924	0.185089	0.0190127	0.0769395	0.136526	0.518337	0.79849	-0.0376401	0.445919	0.796425	-0.0444174	0.994511	0.99864	0.000400924	0.798785	0.954505	-0.0148564
ENSG00000099625.9	C19orf26	0.481597	0.450849	-0.0307487	5.18404e-09	6.90691e-09	1.5909e-05	0.000152935	-0.250546	0.00123278	0.00933146	-0.187904	0.0408672	0.225951	0.119071	0.0154187	0.191082	0.141004	0.312483	0.692094	0.0588514	0.469389	0.838698	0.0421591
ENSG00000160392.10	C19orf47	3.36931	3.34428	-0.0250319	2.30477e-10	3.14236e-10	0.00272939	0.0118422	-0.174319	0.0401713	0.132475	-0.119484	0.159748	0.477566	0.0819026	0.0659085	0.38408	-0.107103	0.719159	0.913513	0.0209558	0.056774	0.384394	0.110942
ENSG00000188493.11	C19orf54	3.75195	3.7929	0.0409521	4.15196e-23	6.58698e-23	6.55326e-08	1.39012e-06	-0.312982	9.91385e-07	3.0679e-05	-0.283767	0.526392	0.802613	0.0369184	0.573982	0.862428	-0.0327624	0.832563	0.954124	0.0123211	0.527351	0.863181	-0.0368328
ENSG00000130813.14	C19orf66	4.61225	4.62939	0.0171379	0.000835365	0.000985125	1.60304e-14	3.1234e-12	0.442095	1.40316e-08	9.74475e-07	0.328418	0.00021457	0.00782531	-0.215092	0.40411	0.769982	0.0486158	0.952722	0.987106	0.00345536	4.43992e-08	2.83119e-05	-0.316952
ENSG00000262874.1	C19orf84	0.134593	0.14706	0.0124664	0.00754781	0.00859741	0.00172258	0.00804978	-0.182294	0.000157742	0.00187218	-0.21956	0.751609	0.913487	-0.0184462	0.0206574	0.22167	0.13472	0.603063	0.864636	0.0303037	0.858332	0.968881	-0.0104027
ENSG00000106392.7	C1GALT1	2.95953	3.15593	0.196398	3.54069e-284	1.9418e-283	0.000511226	0.00290201	0.202002	0.000892464	0.00728759	0.193184	0.191137	0.518712	-0.0761573	0.591076	0.869061	0.0313104	0.628013	0.87339	-0.0282366	0.00748144	0.137136	-0.155644
ENSG00000171155.7	C1GALT1C1	4.0772	4.18399	0.106783	6.92679e-80	1.57511e-79	3.82343e-05	0.00032144	-0.239145	4.94847e-05	0.000741671	-0.235693	0.950283	0.984579	0.00363382	0.88369	0.974913	0.00852585	0.937698	0.983354	0.00455535	0.38871	0.789234	-0.0502269
ENSG00000163362.7	C1orf106	2.42778	2.30961	-0.118178	8.93245e-73	1.96227e-72	0.000121904	0.000854224	0.223239	6.55617e-05	0.000934066	0.231874	0.595969	0.843431	0.0308984	0.595177	0.870046	0.0309649	0.657604	0.886537	-0.0258298	0.703514	0.93002	0.0221794
ENSG00000162384.10	C1orf123	4.15638	4.21455	0.0581707	2.60026e-42	4.80271e-42	0.00200903	0.00912104	0.179663	0.973169	0.987434	-0.00196016	0.00417724	0.0566742	-0.166655	0.746312	0.929819	-0.0188534	0.71078	0.909901	0.0216099	0.0382153	0.320512	-0.120679
ENSG00000175262.11	C1orf127	0.505128	0.56831	0.0631821	2.14976e-24	3.4535e-24	1.39141e-05	0.000136373	-0.252245	6.06866e-06	0.000134566	-0.262537	0.679462	0.880414	-0.0240801	0.26932	0.670687	-0.064361	0.41351	0.764966	0.0476504	0.103186	0.492813	-0.0949201
ENSG00000143633.9	C1orf131	3.4675	3.29561	-0.171897	4.71322e-200	1.79415e-199	0.000162917	0.00109494	0.219095	0.798126	0.898511	0.0149061	0.00237737	0.0391448	-0.176744	0.625089	0.883038	0.028477	0.662597	0.887978	0.0254282	0.0309641	0.286912	-0.125618
ENSG00000203709.6	C1orf132	0.431667	1.66102	1.22935	0	0	0.009687	0.0338554	0.150548	0.491672	0.695313	0.0400721	0.598573	0.844617	-0.0306797	0.300666	0.695649	0.0603062	0.800721	0.943055	-0.0147104	0.0166003	0.211325	-0.139439
ENSG00000162888.4	C1orf147	0.527538	0.422501	-0.105038	1.5549e-59	3.20563e-59	0.0041886	0.0169046	0.166605	0.0217318	0.0850637	0.133606	0.503776	0.79029	-0.0389598	0.682302	0.905162	0.0238544	0.930071	0.981371	-0.00511433	0.291567	0.725229	-0.0614527
ENSG00000131591.14	C1orf159	2.48995	2.58749	0.0975478	6.68184e-68	1.43651e-67	0.0061387	0.0231209	0.159453	0.00169885	0.0120651	0.182529	0.624597	0.855244	0.0285174	0.670184	0.90113	0.0248201	0.350328	0.718163	-0.0544206	0.682054	0.923284	0.0238741
ENSG00000198912.7	C1orf174	3.26301	3.26673	0.0037167	0.36926	0.385855	2.01905e-07	3.669e-06	0.301218	5.65389e-05	0.000830829	0.233891	0.412157	0.728152	-0.0477886	0.52904	0.840576	-0.0366824	0.594288	0.861207	0.0310398	0.709121	0.930823	-0.0217398
ENSG00000142686.7	C1orf216	3.25199	3.66892	0.416928	0	0	1.24237e-05	0.000124492	0.253674	0.00292059	0.0183183	0.173119	0.204196	0.534905	-0.073972	0.0367524	0.292837	-0.121607	0.00233765	0.0692833	-0.177038	0.407922	0.800363	-0.0482228
ENSG00000143612.15	C1orf43	6.74005	6.93912	0.19907	0	0	5.51595e-05	0.000438008	-0.234226	3.62795e-07	1.31853e-05	-0.294908	0.173712	0.49498	-0.0792514	0.60274	0.873757	-0.0303307	0.983865	0.995264	0.00117862	0.137404	0.555611	-0.0865361
ENSG00000143443.9	C1orf56	1.26249	1.34463	0.0821417	3.2623e-31	5.56309e-31	0.00439545	0.0175776	-0.165717	0.0569102	0.171472	-0.110881	0.519774	0.798773	0.037511	0.98456	0.997453	0.00112784	0.369655	0.73432	0.052275	0.826066	0.961232	0.0128068
ENSG00000125462.13	C1orf61	0.384825	0.399765	0.0149401	0.000717862	0.000848221	0.00141883	0.00685568	0.185565	6.80351e-05	0.000964733	0.231366	0.0943422	0.364599	0.0974406	0.919069	0.982023	-0.00592159	0.232341	0.617706	-0.0695856	0.151914	0.578382	0.0834676
ENSG00000162757.4	C1orf74	1.50304	1.67801	0.174972	8.17183e-219	3.37639e-218	1.71513e-05	0.000162721	-0.249588	0.0762067	0.210919	-0.10327	0.0435868	0.234818	0.117511	0.0981883	0.453905	0.0963221	0.00212367	0.066205	0.178705	0.0869369	0.460926	0.0997011
ENSG00000162585.13	C1orf86	2.9925	3.04023	0.0477309	1.19309e-20	1.85095e-20	0.0146271	0.0474337	0.142112	0.00268239	0.0171671	0.174626	0.652687	0.867679	0.0262266	0.571861	0.861764	-0.032944	0.413923	0.76499	-0.0476084	0.572144	0.882864	0.0329198
ENSG00000108561.5	C1QBP	8.02111	7.74394	-0.277172	0	0	0.0108695	0.0372034	0.14823	0.900662	0.954263	-0.00727475	0.0019582	0.0342531	-0.180103	0.142252	0.528869	0.0854845	0.045677	0.317851	0.116367	0.0704482	0.423192	0.105357
ENSG00000133466.10	C1QTNF6	0.916423	1.10933	0.192909	1.6505e-186	5.90571e-186	0.00341856	0.0143072	-0.170301	0.121742	0.292013	-0.0901428	0.133203	0.4341	0.087471	0.0417677	0.311342	0.118545	0.139752	0.504946	0.0860233	0.30599	0.737566	-0.0596462
ENSG00000205861.8	C1QTNF9B-AS1	0.252171	0.245656	-0.0065143	0.390069	0.40673	0.00126316	0.00621625	-0.1875	0.476514	0.6825	-0.041486	0.0159189	0.129038	0.140329	0.695924	0.910603	-0.0227766	0.529761	0.828831	-0.0366181	0.0186088	0.22338	0.13699
ENSG00000139178.7	C1RL	2.49674	2.87355	0.376811	0	0	0.00051503	0.00292123	-0.201887	0.227885	0.437096	-0.0702537	0.0136388	0.117479	0.143573	0.552461	0.853056	-0.0346199	0.220078	0.605372	0.0714471	0.956511	0.991422	0.00317816
ENSG00000149609.5	C20orf144	0.173805	0.189349	0.0155443	0.000199656	0.000239968	0.000697132	0.00375089	-0.197137	0.0616431	0.181167	-0.108837	0.476269	0.772419	0.0415091	0.156464	0.551409	0.0825515	0.106907	0.456225	-0.0939105	0.71911	0.934261	0.0209596
ENSG00000176659.5	C20orf197	0.284493	0.363397	0.0789038	4.1923e-55	8.40018e-55	2.43056e-06	3.0811e-05	0.273457	9.6627e-05	0.00128285	0.22651	0.821844	0.939435	0.0131229	0.744952	0.929335	0.0189581	0.630895	0.874221	0.0280001	0.526705	0.862727	0.0368905
ENSG00000188511.9	C22orf34	1.92205	1.90376	-0.0182896	0.00625812	0.00714966	0.00182409	0.00843239	0.181318	0.0162224	0.0682597	0.139928	0.322837	0.658409	-0.057606	0.674357	0.902646	-0.0244867	0.549102	0.839065	-0.034913	0.617361	0.900098	-0.0291146
ENSG00000184208.10	C22orf46	2.97565	3.10905	0.133402	1.01927e-149	3.13484e-149	6.06818e-12	4.80048e-10	-0.396935	4.58677e-05	0.000695385	-0.236714	3.86294e-05	0.00230277	0.239008	0.643907	0.890199	0.0269382	0.364135	0.730597	0.0528804	0.070386	0.422939	0.10538
ENSG00000157617.13	C2CD2	2.28904	2.2563	-0.0327418	4.78714e-14	6.86913e-14	0.0139314	0.0456206	0.143131	0.00868956	0.0426135	0.152709	0.774602	0.92283	0.0166887	0.641152	0.889254	0.0271622	0.968374	0.990545	0.00231067	0.952635	0.991017	0.0034617
ENSG00000172375.9	C2CD2L	2.33322	2.40037	0.0671507	3.85241e-54	7.67528e-54	5.58892e-09	1.69953e-07	-0.337302	1.1832e-05	0.00023118	-0.254287	0.0388012	0.219488	0.120316	0.499744	0.826349	-0.0393287	0.490391	0.808469	-0.0401907	0.403665	0.798488	0.0486618
ENSG00000111731.9	C2CD5	4.09017	4.06202	-0.0281528	2.26729e-10	3.09187e-10	0.00547443	0.021014	0.161624	0.00597271	0.0321195	0.159975	0.61482	0.850826	-0.029325	0.875864	0.973836	0.00910403	0.645055	0.881307	-0.0268449	0.206093	0.643923	-0.0736631
ENSG00000273045.2	C2orf15	0.657747	0.904867	0.24712	3.88858e-162	1.26355e-161	1.15531e-05	0.000116937	0.254586	0.00643981	0.0339546	0.158538	0.271565	0.608577	-0.0640603	0.519091	0.837221	-0.0375724	0.123576	0.482363	0.0897024	0.152658	0.579119	-0.0833164
ENSG00000241962.6	C2orf15	0.221641	0.253011	0.0313696	3.79999e-10	5.16725e-10	0.011274	0.0383508	0.147489	0.994079	0.997777	0.000432522	0.0954589	0.366894	-0.0971121	0.000401016	0.0237039	-0.205739	0.0109369	0.153533	-0.148105	0.0754673	0.434133	-0.10353
ENSG00000221843.3	C2orf16	0.340997	0.478487	0.13749	8.16447e-201	3.11919e-200	3.08842e-06	3.76969e-05	-0.270639	0.000618967	0.00548187	-0.199015	0.667508	0.875	0.0250342	0.58496	0.867158	0.0318277	0.192045	0.574933	-0.0760019	0.834724	0.963368	-0.0121597
ENSG00000163026.8	C2orf44	3.15768	3.25584	0.0981674	3.02985e-93	7.32503e-93	0.000110047	0.000782604	0.224685	0.000518643	0.00478256	0.201779	0.976651	0.992882	0.00170574	0.000337485	0.0215857	0.208357	0.0104161	0.149411	0.149091	0.267648	0.703839	0.0645861
ENSG00000162972.7	C2orf47	4.0596	4.25156	0.191957	6.41334e-250	3.01712e-249	2.36092e-05	0.000213223	0.245475	0.274411	0.490064	0.0636815	0.00672063	0.0756673	-0.157719	0.944617	0.987804	0.00404853	0.593426	0.860907	-0.0311124	0.1805	0.618006	-0.0780198
ENSG00000178074.5	C2orf69	3.56414	3.63605	0.0719111	3.49845e-61	7.26874e-61	0.000421316	0.00246339	0.204984	0.00282575	0.0178351	0.173705	0.806213	0.935594	-0.0142967	0.751594	0.931217	-0.0184474	0.462657	0.793131	-0.0428003	0.582396	0.887748	0.0320453
ENSG00000187699.7	C2orf88	2.84874	2.65474	-0.193994	1.44398e-126	4.03528e-126	0.000701214	0.00377093	-0.197044	0.0998496	0.255488	-0.0958499	1.48832e-05	0.00115142	0.251393	0.178846	0.580603	-0.0783167	0.786117	0.939154	0.0158143	0.00236171	0.0703929	0.17686
ENSG00000125730.13	C3	0.206533	0.349881	0.143348	1.25999e-175	4.32883e-175	4.05624e-11	2.4885e-09	0.381299	4.98838e-11	8.89581e-09	0.379556	0.000304862	0.00993067	0.209885	0.751947	0.931326	0.0184202	0.0632005	0.365767	0.108193	0.0030256	0.0823646	0.17249
ENSG00000131379.6	C3orf20	0.364273	0.359227	-0.0050454	0.28123	0.296237	0.00689352	0.0254671	-0.157229	0.0247711	0.0934824	-0.130698	0.505981	0.791566	0.0387587	0.101401	0.459769	0.0954143	0.535482	0.831475	0.0361106	0.936523	0.98808	-0.00464144
ENSG00000179021.6	C3orf38	4.14557	4.38326	0.237695	0	0	0.000642741	0.00350666	0.198422	0.0127332	0.0571311	0.144996	0.692817	0.886204	-0.0230217	0.440879	0.792603	-0.0449111	0.0756964	0.39555	-0.103449	0.119536	0.525792	-0.0906795
ENSG00000114529.9	C3orf52	0.927407	0.897922	-0.0294851	7.23486e-07	9.24198e-07	0.0142391	0.0464259	-0.142675	0.0705103	0.199375	-0.105334	0.399408	0.71774	0.0491037	0.573712	0.862453	-0.0327855	0.095492	0.435981	-0.0971025	0.646508	0.911584	-0.0267269
ENSG00000188315.4	C3orf62	2.04148	2.21556	0.174078	1.78588e-213	7.21035e-213	0.0050486	0.0196264	0.163144	0.12841	0.30205	0.0885657	0.130912	0.429897	-0.0879904	0.95049	0.989128	0.00361866	0.6683	0.890065	0.0249708	0.149255	0.573868	-0.0840125
ENSG00000123843.9	C4BPB	0.44118	0.599805	0.158625	1.675e-97	4.12488e-97	3.496e-07	5.84324e-06	0.295311	0.00171891	0.0121788	0.18233	0.0173846	0.135691	-0.138453	0.340817	0.729064	-0.0555039	0.613671	0.867609	-0.0294203	0.00330525	0.0870493	-0.170908
ENSG00000174749.5	C4orf32	1.56947	1.63573	0.066262	2.57553e-46	4.89053e-46	8.67183e-06	9.14693e-05	0.258158	0.00137445	0.0101376	0.186096	0.00366306	0.0520823	-0.169052	0.884112	0.974816	-0.00849474	0.795337	0.941509	-0.0151167	0.229977	0.668797	-0.0699388
ENSG00000205208.4	C4orf46	3.74635	3.69341	-0.0529485	6.18021e-39	1.11373e-38	7.7558e-09	2.25111e-07	0.334167	1.43409e-05	0.000271138	0.251863	0.0175657	0.136447	-0.138231	0.54829	0.851677	0.034984	0.846397	0.959269	-0.0112897	0.456761	0.831814	-0.0433662
ENSG00000106804.7	C5	0.872835	0.899119	0.0262841	2.41853e-08	3.1852e-08	0.00456569	0.0181036	-0.165015	0.110795	0.274452	-0.0928851	0.286169	0.622672	0.0621441	0.113773	0.482104	0.0921188	0.441177	0.782113	-0.0448818	0.337034	0.757715	0.0559401
ENSG00000197405.4	C5AR1	0.899936	0.808176	-0.0917595	1.59648e-29	2.68349e-29	1.83157e-07	3.38977e-06	0.302254	0.000661215	0.00576624	0.197974	1.53939e-06	0.000233046	-0.278754	0.982309	0.996948	-0.00129231	0.501389	0.813785	0.039178	0.000193198	0.0134618	-0.216625
ENSG00000113583.7	C5orf15	4.75153	5.12021	0.36868	0	0	0.000784328	0.00415419	0.19526	0.00121308	0.00921217	0.18817	0.820906	0.939332	-0.0131932	0.506465	0.830027	-0.0387146	0.0522337	0.335312	-0.113044	0.201173	0.639855	-0.0744686
ENSG00000151881.11	C5orf28	2.46133	2.5526	0.0912729	1.19868e-63	2.52668e-63	0.00841984	0.0300966	0.153331	0.0296819	0.1073	0.126593	0.693806	0.886714	-0.0229437	0.707491	0.913863	0.0218675	0.5307	0.829128	0.0365347	0.890028	0.976275	0.00805822
ENSG00000197536.7	C5orf56	1.92858	1.99375	0.0651656	5.76176e-28	9.55962e-28	2.9617e-05	0.00025764	0.242518	1.32689e-06	3.92711e-05	0.280456	0.96858	0.990034	0.00229556	0.056906	0.359494	0.110882	0.721085	0.914469	0.0208058	0.0142361	0.195033	-0.142679
ENSG00000185127.6	C6orf120	3.78844	3.82502	0.0365821	2.62133e-20	4.04938e-20	2.928e-05	0.000255554	0.242668	0.0530404	0.163129	0.112659	0.0295613	0.186301	-0.126687	0.181762	0.583142	0.0777946	0.05569	0.346301	0.11143	0.0445541	0.344435	-0.116976
ENSG00000197261.8	C6orf141	0.10356	0.142074	0.0385139	6.92777e-22	1.08694e-21	0.000109074	0.000776469	0.22481	0.0363106	0.123618	0.121893	0.206101	0.537021	-0.0736618	0.0442143	0.320166	0.117163	0.220275	0.605677	-0.0714166	0.365655	0.776436	-0.0527131
ENSG00000146476.7	C6orf211	4.49876	4.64645	0.14769	7.89906e-221	3.29409e-220	0.00148232	0.0071102	-0.184831	0.00392662	0.022965	-0.167788	0.87807	0.959856	0.00894096	0.0632628	0.376588	0.108167	0.663946	0.88854	0.0253198	0.620984	0.900887	0.0288153
ENSG00000181577.12	C6orf223	0.910183	1.11513	0.204951	2.00851e-104	5.09585e-104	0.00186996	0.00861227	0.180894	0.0435825	0.140725	0.117513	0.0111871	0.104118	-0.147646	0.030818	0.267424	0.125728	0.0436565	0.311729	0.117472	0.0266048	0.263953	-0.129089
ENSG00000221821.3	C6orf226	3.00905	2.91799	-0.0910613	1.2889e-19	1.97554e-19	5.61643e-06	6.33369e-05	-0.263478	0.0175044	0.0721256	-0.138306	0.0740684	0.318346	0.104029	0.208164	0.614104	-0.0733282	0.241296	0.627484	-0.0682697	0.19215	0.62952	0.075984
ENSG00000255389.1	C6orf3	0.344061	0.379996	0.0359355	2.70508e-11	3.73339e-11	0.000297854	0.00182467	0.210234	0.0461823	0.147133	0.116097	0.395319	0.71442	-0.0495308	0.435623	0.78929	-0.0454293	0.588036	0.858534	0.0315672	0.354285	0.769452	-0.0539753
ENSG00000204387.9	C6orf48	6.07993	6.06918	-0.0107484	0.0162617	0.0182835	0.0104111	0.0359504	-0.149101	0.0303207	0.108992	-0.126103	0.678615	0.880075	0.0241475	0.138913	0.523392	0.0862058	0.85935	0.963416	0.0103271	0.63136	0.905083	0.027962
ENSG00000184530.8	C6orf58	0.173986	0.205167	0.0311809	5.51135e-08	7.20434e-08	2.54311e-10	1.22459e-08	0.365534	4.71574e-06	0.000109771	0.26559	0.25524	0.59237	-0.0662876	0.862064	0.969454	-0.0101258	0.685941	0.897541	-0.0235657	0.350831	0.766938	-0.0543637
ENSG00000198663.13	C6orf89	3.77665	4.05928	0.282636	0	0	1.31659e-09	4.90353e-08	-0.350798	3.74706e-05	0.000590189	-0.239413	0.00286848	0.0442208	0.173439	0.19761	0.602915	-0.0750609	0.406467	0.760969	0.0483725	0.648042	0.912524	0.0266025
ENSG00000203711.8	C6orf99	0.430373	0.394685	-0.0356873	8.73679e-05	0.000106154	0.000708609	0.00380681	-0.196878	0.130609	0.305174	0.0880597	7.62287e-05	0.00372177	0.229803	0.114542	0.483223	-0.0919234	0.115435	0.468305	-0.091698	0.000115753	0.00919167	0.223972
ENSG00000146826.11	C7orf43	3.72987	3.72395	-0.00592315	0.215385	0.228698	0.0114665	0.0388926	-0.147144	0.354078	0.573188	-0.0539985	0.119511	0.409989	0.0906856	0.208133	0.614097	0.0733333	0.212146	0.596179	0.0726911	0.504601	0.854593	-0.0388845
ENSG00000146540.11	C7orf50	5.52322	5.42297	-0.100248	4.08839e-78	9.21902e-78	0.00475354	0.018704	0.164267	0.127294	0.300096	0.0888251	0.0139789	0.119188	-0.14306	0.993285	0.999125	0.000490483	0.983605	0.99524	-0.00119762	0.143574	0.564609	-0.0852024
ENSG00000146963.14	C7orf55-LUC7L2	4.18183	4.19446	0.0126256	1.64329e-05	2.03446e-05	1.98565e-08	5.07089e-07	-0.325004	7.21044e-06	0.000154196	-0.260431	0.148573	0.461259	0.0841536	0.00687054	0.125501	0.157294	2.66126e-07	0.000294742	0.298261	0.191437	0.628848	0.076106
ENSG00000164603.8	C7orf60	2.23711	2.49966	0.262551	5.26193e-223	2.21498e-222	9.24767e-07	1.33929e-05	0.284551	0.00118954	0.0090727	0.188494	0.0830614	0.340448	-0.100947	0.278476	0.679417	0.063145	0.0863956	0.416595	0.0998723	0.0578611	0.387638	-0.110459
ENSG00000243317.4	C7orf73	4.80707	4.88933	0.082253	1.657e-74	3.67189e-74	0.00663267	0.0246418	0.157972	0.0555128	0.168711	0.111511	0.547761	0.8165	-0.0350303	0.148272	0.539061	0.084216	0.080865	0.406897	0.101674	0.714846	0.932001	0.0212922
ENSG00000156172.5	C8orf37	0.99354	1.02931	0.0357695	1.89482e-10	2.58645e-10	0.000188236	0.00124132	0.217004	0.0251492	0.0945872	0.130358	0.0888525	0.353712	-0.0991019	0.333489	0.723316	-0.0563518	0.00532931	0.106703	-0.16213	0.259038	0.696604	-0.0657609
ENSG00000253250.2	C8orf88	2.69452	2.59813	-0.0963926	1.35236e-31	2.31345e-31	1.03183e-07	2.05419e-06	0.308289	5.75585e-06	0.000129126	0.26318	0.121587	0.413338	-0.0901802	0.0561684	0.357734	0.111214	0.0123535	0.164009	0.145619	0.142852	0.563772	-0.0853562
ENSG00000274443.1	C8orf89	0.900357	0.680196	-0.220161	1.5776e-60	3.26714e-60	2.47269e-05	0.000221794	0.244874	0.0239482	0.0914928	0.131453	0.0348083	0.205289	-0.12289	0.901356	0.977642	0.00722365	0.695866	0.902837	0.0227811	0.0834041	0.455035	-0.100835
ENSG00000198917.8	C9orf114	3.74952	3.75331	0.00379726	0.311055	0.326525	0.000755771	0.0040171	0.195852	0.00594166	0.0320262	0.160074	0.624404	0.855091	-0.0285334	0.0296444	0.262656	0.126622	0.00768835	0.128097	0.155112	0.921808	0.98435	0.00572053
ENSG00000171159.4	C9orf16	4.539	4.57407	0.0350674	3.94213e-09	5.26459e-09	0.000506903	0.00288291	-0.202134	0.00558287	0.0304827	-0.161254	0.388005	0.709242	0.0503015	0.199914	0.606079	-0.074677	0.0144233	0.176152	-0.142406	0.781491	0.950793	0.0161651
ENSG00000232434.2	C9orf172	0.924742	1.37456	0.449821	0	0	0.00373915	0.0154099	-0.168679	0.928766	0.968005	0.00521007	0.00382972	0.0537258	0.168243	0.452532	0.800355	-0.0437745	0.201026	0.584765	-0.0744929	0.259958	0.698097	0.0656341
ENSG00000156017.9	C9orf41	3.06695	3.14571	0.0787604	2.94359e-62	6.15113e-62	1.46996e-11	1.05212e-09	0.389734	4.27846e-06	0.000101616	0.266759	0.00307656	0.0460455	-0.172193	0.757143	0.932383	0.0180217	0.859529	0.96336	-0.0103139	0.157317	0.585709	-0.0823819
ENSG00000183784.6	C9orf66	0.241182	0.242106	0.000924142	0.824977	0.833533	0.00114435	0.00571711	-0.189132	0.153763	0.340415	-0.0830927	0.08779	0.350877	0.0994329	0.392884	0.763525	-0.0497865	0.516182	0.821387	-0.0378342	0.111239	0.507106	0.0927699
ENSG00000238227.4	C9orf69	4.00025	4.52355	0.523301	0	0	2.82559e-06	3.50789e-05	0.271689	2.09479e-06	5.63691e-05	0.275192	0.985573	0.995794	0.00105385	0.967987	0.993433	0.00233896	0.0915377	0.426723	-0.0982793	0.886824	0.976068	-0.00829454
ENSG00000185015.4	CA13	0.975601	1.11368	0.138084	1.60144e-109	4.15168e-109	0.000266128	0.00166127	0.211913	0.00196931	0.0135248	0.180006	0.179996	0.50408	-0.0781101	0.264404	0.666251	0.0650256	0.0128373	0.166442	-0.144828	0.220828	0.659976	-0.0713311
ENSG00000104267.6	CA2	3.08471	3.43412	0.349413	6.00021e-283	3.27699e-282	0.00180687	0.00837303	0.18148	0.0132389	0.058848	0.14419	0.0211292	0.151852	-0.134225	0.730862	0.923696	-0.0200464	0.148399	0.515902	-0.0841897	0.369536	0.778159	-0.052288
ENSG00000167434.6	CA4	0.388268	0.531059	0.142791	1.40366e-67	3.01307e-67	2.65388e-05	0.000234842	0.243953	4.86711e-05	0.000732084	0.235916	0.520451	0.799113	0.0374502	0.282178	0.681651	-0.0626611	0.156996	0.529348	-0.0824457	0.33036	0.753743	0.0567175
ENSG00000186312.7	CA5BP1	2.95353	3.05118	0.0976436	2.02231e-52	3.98535e-52	0.00073258	0.00391062	0.196349	0.133098	0.309274	0.0874946	0.124104	0.417843	-0.0895767	0.237568	0.644219	-0.0688133	0.149803	0.5183	-0.0838996	0.187052	0.625579	-0.0768633
ENSG00000135932.7	CAB39	5.90191	5.73761	-0.164294	4.82832e-300	2.84044e-299	3.87124e-07	6.39926e-06	-0.294201	1.0948e-05	0.000217134	-0.255259	0.0167406	0.132533	0.13926	0.0458716	0.325337	-0.116263	0.38367	0.744177	-0.0507624	0.00989643	0.16359	0.15012
ENSG00000102547.15	CAB39L	1.32915	1.29378	-0.0353746	5.83785e-10	7.91482e-10	0.0039543	0.0161104	0.167659	0.657333	0.814285	0.0258517	0.00656501	0.074473	-0.158169	0.544703	0.849743	0.0352982	0.577253	0.853929	0.032483	0.0117628	0.17731	-0.146623
ENSG00000134508.9	CABLES1	3.88906	4.10871	0.219657	8.06163e-183	2.84156e-182	0.00717949	0.026334	0.156444	0.865244	0.935965	0.00989012	0.000241479	0.00848322	-0.213353	0.711523	0.915586	-0.0215518	0.0317708	0.264459	0.125023	0.0224871	0.243163	-0.132852
ENSG00000157782.6	CABP1	0.892684	1.07069	0.178006	6.34851e-112	1.66056e-111	0.00132964	0.00649933	0.186648	0.613797	0.785462	0.0294099	1.52749e-05	0.00116884	-0.251063	0.0004588	0.0256088	0.203675	0.00167304	0.0583843	0.182789	0.00160647	0.0547007	-0.183476
ENSG00000151067.17	CACNA1C	0.0133228	0.0117053	-0.00161758	0.00127167	0.00149005	1.32821e-05	0.000131342	-0.252832	9.91987e-05	0.00131121	-0.226142	0.43285	0.743183	0.0457042	0.561007	0.857318	-0.0338783	0.53606	0.831452	-0.0360595	0.666619	0.918943	0.0251055
ENSG00000006283.14	CACNA1G	0.0184033	0.0260773	0.00767395	2.95412e-16	4.35349e-16	2.56081e-07	4.51694e-06	0.298674	0.142067	0.323295	0.0855241	0.0177973	0.137586	-0.13795	0.353574	0.73666	0.054055	0.000320162	0.026113	0.20915	0.012189	0.180756	-0.145894
ENSG00000196557.7	CACNA1H	0.0319587	0.0244231	-0.00753561	1.75039e-13	2.49364e-13	4.68744e-05	0.0003804	-0.236422	0.0664892	0.191452	-0.106875	0.00362509	0.0517522	0.169241	0.446403	0.79668	0.0443702	0.157114	0.529661	-0.0824223	0.0230569	0.246288	0.132298
ENSG00000153956.12	CACNA2D1	0.0610159	0.0426976	-0.0183182	1.07443e-30	1.82333e-30	1.14032e-07	2.24469e-06	0.307246	0.000810963	0.00676381	0.194725	0.0125932	0.111532	-0.145223	0.669748	0.901061	0.024855	0.277498	0.663266	0.0632735	0.0238639	0.251714	-0.131532
ENSG00000151062.11	CACNA2D4	0.306083	0.320255	0.0141721	8.81722e-06	1.10028e-05	0.0138676	0.0454541	-0.143227	0.0462049	0.147183	-0.116085	0.866633	0.954844	0.00978723	0.550976	0.852263	-0.0347494	0.00917893	0.13946	-0.151623	0.904013	0.980423	-0.00702812
ENSG00000165995.15	CACNB2	0.818674	1.08083	0.262155	6.19742e-168	2.06088e-167	6.17586e-07	9.50685e-06	0.289064	0.00150034	0.0109169	0.184628	0.717315	0.897305	-0.0210995	0.670714	0.901382	0.0247777	0.120629	0.477952	-0.0904126	0.209891	0.647994	-0.0730509
ENSG00000142408.2	CACNG8	0.0180014	0.0228995	0.00489814	1.87829e-08	2.47805e-08	6.14298e-05	0.000477704	0.232763	1.32295e-05	0.000254469	0.252882	0.307738	0.643135	0.0594312	0.356587	0.738404	-0.0537177	0.361368	0.728309	-0.0531861	0.387966	0.789171	0.0503056
ENSG00000116161.14	CACYBP	5.73096	5.76361	0.0326481	8.04989e-20	1.2369e-19	0.00252291	0.0110858	0.175704	0.513278	0.711569	-0.0380964	3.14403e-05	0.00198083	-0.241733	0.575166	0.862545	0.0326612	0.24224	0.628773	-0.0681331	0.128624	0.541868	-0.0885163
ENSG00000175868.10	CALCB	0.0526359	0.0795793	0.0269434	7.94161e-23	1.25632e-22	0.0141709	0.0462467	0.142775	0.672315	0.824207	0.0246498	0.171768	0.49224	-0.0796107	0.106843	0.47065	-0.0939277	0.451458	0.786687	-0.0438785	0.167493	0.601254	-0.0804117
ENSG00000012822.12	CALCOCO1	2.71957	3.02196	0.302384	2.96439387504748e-322	1.9416779881561e-321	3.25407e-12	2.86508e-10	-0.401927	0.000127243	0.00158718	-0.222631	2.59226e-06	0.000328608	0.272702	0.442455	0.793606	0.0447564	0.579691	0.854891	-0.0322753	0.610228	0.89835	0.0297063
ENSG00000136436.11	CALCOCO2	4.71812	5.11234	0.394216	0	0	0.0035695	0.0148386	0.169521	0.00183203	0.0127781	0.181244	0.780912	0.924954	0.0162091	0.777777	0.939377	-0.0164472	0.392875	0.750137	-0.0497874	0.108888	0.502927	-0.0933844
ENSG00000122786.16	CALD1	0.302374	0.404147	0.101773	3.20994e-72	7.02953e-72	5.3612e-11	3.16011e-09	0.378947	1.94152e-05	0.000343322	0.248	0.000860221	0.0199577	-0.193778	0.803951	0.94957	0.014467	0.603742	0.864844	0.0302469	0.00229309	0.0694294	-0.177374
ENSG00000179218.10	CALR	9.74044	9.37197	-0.368467	0	0	0.000337683	0.00203432	-0.208348	0.0166548	0.0695371	-0.139369	0.025854	0.171624	0.129736	0.545171	0.849969	-0.0352572	0.520022	0.823202	-0.0374887	9.08626e-05	0.00777245	0.227368
ENSG00000128595.13	CALU	4.92559	5.02845	0.102864	1.59167e-129	4.50726e-129	3.28367e-14	5.75818e-12	-0.436902	8.4905e-09	6.33566e-07	-0.333296	2.27888e-06	0.000299715	0.27421	0.222149	0.628572	-0.0711275	0.322093	0.698095	-0.0576946	1.45568e-06	0.000392715	0.279396
ENSG00000134072.7	CAMK1	0.482674	0.622818	0.140143	6.79329e-67	1.45231e-66	0.00210787	0.00949807	-0.178834	7.96876e-05	0.00109958	-0.22919	0.165436	0.48479	-0.0808024	0.117057	0.488156	0.0912917	0.377362	0.739921	0.0514389	0.146912	0.56975	-0.0844991
ENSG00000183049.9	CAMK1D	2.76606	1.97736	-0.788707	0	0	0.00126959	0.00624352	0.187416	0.0810427	0.22022	0.101614	0.203805	0.53468	-0.074036	0.0421535	0.312667	-0.118322	0.0311385	0.261576	-0.125489	0.225686	0.665888	-0.0705868
ENSG00000058404.16	CAMK2B	0.129385	0.113717	-0.015668	9.61791e-09	1.27522e-08	0.000206815	0.00134238	-0.215631	0.00417425	0.024178	-0.166668	0.374027	0.700112	0.0517994	0.586068	0.867822	-0.0317338	0.000583833	0.0336592	-0.199932	0.848205	0.967728	0.0111552
ENSG00000145349.13	CAMK2D	3.62395	3.56339	-0.0605558	8.16296e-15	1.18228e-14	8.87882e-05	0.00065032	0.22769	0.00012288	0.00154282	0.223126	0.155171	0.470091	-0.0828097	0.288465	0.687137	0.061849	0.122652	0.481256	0.0899236	0.178037	0.615581	-0.0784627
ENSG00000143919.11	CAMKMT	2.62716	2.23931	-0.387847	3.26367928817984e-315	2.06922576876704e-314	0.00934892	0.032832	0.151257	0.162618	0.352999	0.0813439	0.422833	0.735588	-0.0467058	0.0703059	0.392843	0.10541	0.368808	0.733954	0.0523675	0.635291	0.906703	0.0276403
ENSG00000130559.15	CAMSAP1	2.94809	2.98272	0.0346276	8.40709e-15	1.21747e-14	0.0105387	0.0362778	0.148855	0.000543588	0.00495826	0.201048	0.228645	0.564915	0.070139	0.428246	0.784434	-0.0461629	0.177716	0.556748	0.0785207	0.0318388	0.291297	0.124973
ENSG00000111530.9	CAND1	4.85428	4.86813	0.0138446	8.03199e-06	1.00319e-05	5.66908e-05	0.000447466	0.233855	0.067326	0.193096	0.106548	0.00859622	0.0883685	-0.152922	0.93374	0.986578	-0.00484537	0.969689	0.990975	-0.00221451	0.153707	0.579757	-0.083104
ENSG00000127022.11	CANX	7.91746	8.01306	0.0955981	3.18014e-137	9.28924e-137	7.33363e-07	1.09994e-05	-0.287152	0.000176381	0.0020427	-0.217948	0.0252677	0.169334	0.130252	0.903901	0.978285	0.00703634	0.779781	0.936904	0.016295	0.000721354	0.0314926	0.196595
ENSG00000042493.12	CAPG	5.19118	5.34725	0.156069	4.24642e-93	1.02556e-92	2.21377e-06	2.84745e-05	0.274548	1.02619e-07	4.79868e-06	0.308346	0.247619	0.585138	0.0673613	0.225182	0.631716	-0.0706635	0.813012	0.946617	-0.0137854	0.644749	0.910812	-0.0268697
ENSG00000260942.1	CAPN10-AS1	1.02258	1.09652	0.0739394	2.60348e-40	4.74082e-40	1.30243e-08	3.50026e-07	-0.329146	0.000210773	0.0023517	-0.215353	0.108361	0.390785	0.0935238	0.968687	0.993667	-0.00228774	0.31828	0.696141	-0.0581509	0.446193	0.82463	0.0443907
ENSG00000137225.9	CAPN11	0.223655	0.272071	0.0484153	3.68127e-28	6.12226e-28	2.97179e-05	0.000258304	-0.242473	6.91592e-05	0.000976067	-0.231142	0.689907	0.884795	-0.0232517	0.799686	0.947885	0.0147884	0.68243	0.895844	-0.0238442	0.597736	0.893907	-0.0307499
ENSG00000214711.6	CAPN14	0.206709	0.0988049	-0.107904	4.8992e-124	1.35454e-123	8.70097e-05	0.000638628	-0.227971	0.00137338	0.0101333	-0.186109	0.0270094	0.176126	0.128747	0.0788712	0.412447	0.102347	0.833323	0.954683	-0.0122643	0.221225	0.660223	0.0712699
ENSG00000131375.6	CAPN7	3.36184	3.61667	0.254821	0	0	6.33575e-07	9.71036e-06	-0.288781	0.0026104	0.0168551	-0.175105	0.0324435	0.196859	0.124536	0.0848097	0.425221	0.100379	0.856933	0.9625	-0.0105066	0.0670816	0.413716	0.106643
ENSG00000135387.16	CAPRIN1	6.76464	6.72346	-0.0411802	1.4743e-40	2.69046e-40	0.000136545	0.000941452	0.221627	0.00192506	0.0133035	0.180396	0.253473	0.590418	-0.0665345	0.2305	0.636872	-0.0698604	0.867831	0.966538	-0.00969848	0.42697	0.813539	0.0462905
ENSG00000110888.14	CAPRIN2	1.67025	2.008	0.337754	0	0	0.000151608	0.00103078	0.22013	0.00113539	0.00876126	0.189261	0.717144	0.897197	-0.0211129	0.290348	0.687808	0.061608	0.142118	0.50774	0.0855131	0.0111591	0.172156	-0.147697
ENSG00000077549.14	CAPZB	7.52834	7.03431	-0.494036	0	0	1.25381e-07	2.45431e-06	0.306253	0.000140894	0.00172074	0.221179	0.555637	0.820914	-0.0343437	0.356149	0.738297	-0.0537666	0.792258	0.940404	0.0153494	0.525379	0.862973	0.0370088
ENSG00000198286.6	CARD11	5.00959	4.49162	-0.517974	0	0	4.82346e-05	0.000389635	-0.236038	0.0961153	0.248869	-0.0969205	1.15363e-05	0.000951994	0.254604	1.70621e-06	0.00112199	0.277569	0.000824571	0.0401654	0.194458	1.99994e-06	0.000462469	0.27573
ENSG00000132357.10	CARD6	1.80088	2.176	0.375116	0	0	0.00287062	0.0123455	0.173426	0.000720567	0.0061713	0.196612	0.100748	0.376696	0.095597	0.700463	0.91257	0.0224192	0.101709	0.447286	0.0953286	0.755651	0.944025	-0.018136
ENSG00000105483.13	CARD8	4.18949	4.31303	0.123538	2.25929e-164	7.39383e-164	0.00386044	0.0158107	-0.168098	0.0843108	0.226411	-0.10054	0.140641	0.447395	0.0858307	0.495095	0.823645	-0.0397561	0.592898	0.860794	0.0311568	0.240032	0.680726	-0.0684535
ENSG00000138380.14	CARF	1.39398	1.44192	0.0479339	2.10738e-22	3.32176e-22	0.0135165	0.0444835	-0.14376	0.0423071	0.137791	-0.118234	0.818848	0.93902	0.0133474	0.60318	0.873552	-0.030294	0.626359	0.872937	0.0283725	0.0919623	0.469244	-0.098151
ENSG00000142453.8	CARM1	5.3275	5.07598	-0.251523	0	0	1.74027e-07	3.24362e-06	0.302797	0.00171101	0.0121351	0.182408	0.0305137	0.190083	-0.125957	0.520412	0.837363	0.0374537	0.913317	0.976323	-0.00634405	0.588868	0.890198	-0.0314969
ENSG00000147044.17	CASK	1.93005	1.60206	-0.32799	2.42555e-216	9.92433e-216	2.57443e-05	0.000229161	0.24435	0.000159765	0.00189405	0.219376	0.0023659	0.0390781	-0.176829	0.00244568	0.0715779	0.176249	0.000908291	0.042007	0.1929	0.00774746	0.13958	-0.154963
ENSG00000167971.15	CASKIN1	0.275661	0.207351	-0.0683093	2.74225e-65	5.82351e-65	8.66001e-06	9.14363e-05	-0.258174	0.000749802	0.00637756	-0.195979	0.00539262	0.0662446	0.161907	0.192919	0.597262	-0.0758528	0.528852	0.828146	-0.0366991	0.207377	0.645633	0.0734552
ENSG00000177303.6	CASKIN2	0.599336	0.742125	0.142789	4.28531e-160	1.38074e-159	0.000131444	0.000911658	0.22217	0.00293119	0.0183411	0.173055	0.576523	0.832998	-0.0325453	0.0144858	0.18374	0.142316	0.52139	0.823942	0.0373659	0.496256	0.8508	-0.0396491
ENSG00000137752.19	CASP1	3.00845	3.34925	0.3408	0	0	1.99741e-08	5.08855e-07	0.324946	1.49876e-07	6.58423e-06	0.304377	0.107516	0.389342	-0.093748	0.0187013	0.208992	0.136883	0.00312199	0.08212	0.171931	0.0721215	0.427027	-0.104737
ENSG00000003400.11	CASP10	2.19896	2.50089	0.301936	8.77899e-292	4.9687e-291	0.0113272	0.0385007	-0.147393	0.00629827	0.0334261	-0.158963	0.826427	0.94023	0.0127798	0.444848	0.796133	0.0445221	0.0628952	0.365205	0.108318	0.00124106	0.0453398	-0.187793
ENSG00000105141.5	CASP14	0.101794	0.115709	0.0139149	1.78077e-06	2.25671e-06	1.45454e-05	0.000141703	-0.251684	6.01403e-05	0.000873986	-0.233052	0.52604	0.802367	-0.0369498	0.0486781	0.335297	0.1148	0.159668	0.534418	0.0819185	0.257218	0.695266	-0.0660125
ENSG00000164305.14	CASP3	6.02952	6.16267	0.133154	2.64139e-241	1.19636e-240	1.20833e-10	6.3567e-09	-0.372007	2.26405e-06	6.01546e-05	-0.274286	5.88156e-06	0.000575655	0.262918	0.338767	0.727268	-0.0557398	0.0987034	0.442012	-0.096175	1.15e-05	0.00170419	0.254644
ENSG00000196954.9	CASP4	3.38153	3.55268	0.171152	3.85514e-267	1.96046e-266	0.00200409	0.00910645	0.179705	0.00404086	0.0235089	0.167263	0.661959	0.872454	-0.0254794	0.632089	0.885556	0.0279023	0.331165	0.70605	-0.0566232	0.0278899	0.271581	-0.128018
ENSG00000165806.16	CASP7	4.67944	4.91969	0.240253	0	0	1.42165e-11	1.02102e-09	0.390009	2.72795e-08	1.66873e-06	0.32185	0.0159925	0.129236	-0.140231	0.838058	0.96215	0.011911	0.850116	0.960586	-0.011013	0.0102731	0.165146	-0.14937
ENSG00000064012.18	CASP8	3.34897	3.60122	0.252255	0	0	0.00554295	0.0212305	-0.161389	0.000226058	0.00249055	-0.214326	0.1314	0.430625	-0.0878792	0.761097	0.933103	0.017719	0.0192599	0.200637	0.136246	0.00661817	0.128593	-0.158014
ENSG00000118412.9	CASP8AP2	3.22811	3.19349	-0.0346163	1.94105e-10	2.64921e-10	0.00898998	0.0317783	-0.152036	0.0381721	0.127846	-0.120706	0.694057	0.886712	0.0229239	0.352393	0.736166	-0.0541878	0.766665	0.93351	-0.0172936	0.997449	0.999301	0.000186305
ENSG00000087589.13	CASS4	0.374146	0.484531	0.110385	1.55472e-77	3.49529e-77	0.00343033	0.0143479	0.170239	0.0046647	0.0263374	0.164617	0.683839	0.882174	0.0237324	0.537296	0.845332	-0.0359503	0.282103	0.666625	-0.0626708	0.690131	0.926057	-0.023234
ENSG00000153113.20	CAST	4.86562	5.235	0.369382	0	0	0.00618097	0.0232344	0.159322	0.0268675	0.099223	0.128867	0.163607	0.48198	-0.0811531	0.764117	0.933813	-0.0174881	0.730804	0.919096	-0.020051	0.003205	0.0853706	-0.171461
ENSG00000130940.11	CASZ1	0.871345	0.712003	-0.159341	2.57119e-210	1.02124e-209	7.86238e-05	0.000586903	0.229376	1.44048e-06	4.15803e-05	0.279516	0.129831	0.428016	0.088238	0.0921516	0.441417	-0.098094	0.810927	0.946441	0.0139421	0.176699	0.614287	0.0787051
ENSG00000105974.8	CAV1	1.51398	1.54782	0.0338338	0.000116931	0.000141527	5.75509e-05	0.000452896	-0.23365	0.00631201	0.0334737	-0.158922	0.000545745	0.0146856	0.200986	0.26441	0.666186	0.0650248	0.125931	0.485696	0.0891446	0.017313	0.216727	0.138542
ENSG00000110395.4	CBL	3.79173	3.78121	-0.0105141	0.0634296	0.0695182	9.86809e-08	1.98333e-06	-0.308753	0.403314	0.619846	-0.0486982	2.1345e-06	0.000287925	0.274973	0.653351	0.894209	0.0261729	0.567638	0.848835	0.0333065	0.00216016	0.0669459	0.17841
ENSG00000105879.8	CBLL1	3.52129	3.69774	0.176444	2.07399e-244	9.51451e-244	8.87187e-05	0.000650264	0.227701	3.50446e-05	0.000559942	0.2403	0.617954	0.851635	0.0290655	0.784078	0.9411	-0.0159688	0.916224	0.976801	0.00613048	0.890753	0.976358	-0.00800475
ENSG00000139899.7	CBLN3	1.73189	1.82689	0.0949941	2.4239e-39	4.37972e-39	3.61772e-08	8.35649e-07	0.31902	3.04332e-06	7.65121e-05	0.270813	0.0543154	0.267171	-0.112062	0.607192	0.874906	-0.0299591	0.267878	0.653863	0.0645551	0.00570943	0.118954	-0.16083
ENSG00000145439.8	CBR4	3.53376	3.47346	-0.0602984	6.08827e-45	1.14573e-44	0.00863561	0.0307165	-0.152832	0.025363	0.0951871	-0.130168	0.856526	0.951529	0.0105368	0.302057	0.697104	0.060133	0.00105639	0.0453665	0.190444	0.379563	0.783976	0.0512021
ENSG00000136682.11	CBWD2	2.11981	2.07823	-0.0415735	1.50012e-16	2.21943e-16	0.00489248	0.0191433	-0.163731	0.00017135	0.00199985	-0.218366	0.308407	0.643831	-0.059349	0.405694	0.771325	0.0484522	0.599037	0.863806	0.0306408	0.754775	0.943771	-0.0182032
ENSG00000108468.11	CBX1	5.68751	5.75846	0.070954	8.25225e-128	2.32e-127	2.55468e-06	3.21904e-05	0.272873	0.000296569	0.0030864	0.210299	0.0881325	0.351511	-0.0993259	0.546858	0.850834	-0.0351093	0.519821	0.82307	-0.0375067	0.702479	0.930112	0.0222607
ENSG00000122565.15	CBX3	7.26951	7.14988	-0.119631	7.75579e-195	2.88247e-194	0.000981102	0.00501709	0.19165	0.835168	0.919358	-0.0121266	2.98122e-05	0.00190102	-0.242431	0.0529923	0.347713	-0.112682	0.0536442	0.340729	-0.112375	0.0797119	0.44481	-0.102062
ENSG00000141582.11	CBX4	3.5931	3.80973	0.216633	1.07304e-277	5.69628e-277	2.03e-11	1.36914e-09	-0.387072	2.52202e-06	6.52777e-05	-0.273024	0.0155832	0.127198	0.14078	0.225541	0.632217	-0.070609	0.250353	0.638334	-0.0669736	0.362176	0.774126	0.0530967
ENSG00000100307.9	CBX7	2.88867	2.90921	0.0205471	3.81077e-05	4.67036e-05	9.04757e-06	9.49093e-05	-0.257632	0.00167559	0.011924	-0.182763	0.00291576	0.0446553	0.173149	0.0497554	0.33818	0.114256	0.0817232	0.408092	0.101388	0.0928148	0.470514	0.0978948
ENSG00000158941.13	CCAR2	4.85331	4.89305	0.0397375	1.23771e-53	2.45848e-53	0.0084283	0.0301115	0.153311	0.0168012	0.0699817	0.139183	0.758738	0.916172	-0.0178995	0.97265	0.994774	-0.00199811	0.414086	0.76509	0.0475917	0.852715	0.968045	0.0108198
ENSG00000171097.10	CCBL1	2.27852	2.08116	-0.197365	1.98329e-158	6.34358e-158	0.0033519	0.0140843	-0.170656	0.120883	0.29098	-0.0903509	0.202771	0.532765	0.0742054	0.0623606	0.374609	0.108539	0.169055	0.54612	0.0801172	0.10298	0.492279	0.0949766
ENSG00000176476.5	CCDC101	3.20639	3.42324	0.216846	2.82636e-167	9.36616e-167	2.958e-05	0.000257425	0.242534	0.0181238	0.0740972	0.137559	0.134718	0.436134	-0.0871313	0.57111	0.861495	0.0330084	0.963406	0.989552	-0.00267384	0.0292578	0.279597	-0.126924
ENSG00000135736.5	CCDC102A	2.52574	2.78798	0.262237	2.08418e-241	9.44592e-241	0.000620655	0.00341271	-0.198972	0.0441796	0.14213	-0.117182	0.0938624	0.363412	0.0975826	0.192656	0.597064	-0.0758976	0.325537	0.701153	-0.0572857	0.343578	0.762086	0.0551874
ENSG00000150636.12	CCDC102B	0.626154	0.653044	0.02689	1.63377e-06	2.07205e-06	0.000965263	0.00494691	0.191914	0.220803	0.429026	0.0713351	0.113851	0.399627	-0.092099	0.499816	0.826273	0.0393221	0.851567	0.960729	0.0109052	0.186771	0.625533	-0.0769123
ENSG00000168491.6	CCDC110	0.723109	0.529888	-0.193221	1.023e-152	3.18165e-152	9.18217e-06	9.61296e-05	-0.257449	0.00151495	0.0109928	-0.184465	0.000750828	0.0181814	0.195957	0.00312205	0.0813086	0.17193	0.000766881	0.0384226	0.195619	0.0131453	0.187283	0.144337
ENSG00000164221.9	CCDC112	1.37999	1.68309	0.303104	1.22475e-274	6.41903e-274	0.000749204	0.00398723	-0.195992	0.0366924	0.124515	-0.121645	0.127943	0.425123	0.0886741	0.190002	0.593735	0.0763524	0.0496149	0.328317	0.114327	0.27572	0.712949	0.0635081
ENSG00000103021.6	CCDC113	1.05097	0.999234	-0.0517317	1.94292e-25	3.15274e-25	1.27294e-05	0.00012707	0.253368	0.243074	0.454991	0.0680127	1.84604e-06	0.00026426	-0.276659	0.129724	0.509194	-0.0882625	0.961621	0.988877	-0.00280439	0.000639294	0.0295014	-0.198506
ENSG00000159873.6	CCDC117	4.15827	4.34393	0.18566	3.83514e-229	1.65003e-228	0.00563626	0.0215291	-0.161074	0.10011	0.255937	-0.0957763	0.0294499	0.185766	0.126773	0.359099	0.740255	-0.0534379	0.908131	0.975139	0.00672521	0.819674	0.960378	-0.0132855
ENSG00000007080.7	CCDC124	6.09186	6.07722	-0.0146469	0.00215525	0.00250527	0.000625498	0.00342859	0.19885	0.0073042	0.0374884	0.15611	0.451499	0.757043	-0.0438746	0.209745	0.615402	-0.0730742	0.652194	0.884343	-0.0262665	0.188448	0.626266	0.0766207
ENSG00000100147.10	CCDC134	3.42527	3.52561	0.100339	7.62706e-58	1.55114e-57	1.61857e-05	0.000155098	-0.250327	0.00601178	0.0322719	-0.159851	0.0632381	0.290868	0.108177	0.417058	0.778512	0.0472894	0.48845	0.807357	-0.0403706	0.394451	0.793009	0.0496219
ENSG00000163006.8	CCDC138	2.43813	2.42031	-0.0178127	0.000351377	0.000419424	0.0042978	0.0172593	0.166132	0.910345	0.959739	-0.00656243	0.0032584	0.0481506	-0.171164	0.529226	0.840618	-0.0366658	0.0370534	0.28687	-0.121413	0.200091	0.637958	-0.0746476
ENSG00000135637.10	CCDC142	2.0368	2.41728	0.380479	0	0	5.17096e-09	1.59083e-07	-0.338041	0.0102051	0.0482684	-0.149503	0.026057	0.172536	0.12956	0.59727	0.871108	0.0307891	0.979388	0.993984	-0.00150574	0.167551	0.601361	0.0804007
ENSG00000181982.14	CCDC149	0.0775189	0.0762331	-0.00128583	0.523676	0.540129	0.00974263	0.0340216	-0.150434	0.134551	0.311789	-0.0871686	0.215258	0.54852	0.0721991	0.80287	0.949092	-0.0145484	0.332362	0.707097	-0.0564832	0.295689	0.729446	0.0609305
ENSG00000198003.8	CCDC151	0.0790404	0.17953	0.100489	9.79855e-134	2.81874e-133	0.00895419	0.0316784	0.152115	0.483596	0.68838	0.0408224	0.483485	0.777945	-0.0408328	0.771536	0.936839	-0.0169221	0.660786	0.887076	0.0255737	0.484465	0.846305	-0.0407414
ENSG00000197599.9	CCDC154	0.202537	0.225341	0.0228035	1.74006e-07	2.25288e-07	0.000571819	0.00318496	0.200257	0.224314	0.433327	0.0707959	0.0805872	0.334345	-0.101767	0.512914	0.833519	0.0381294	0.71481	0.911732	-0.021295	0.100695	0.487444	-0.095612
ENSG00000154781.12	CCDC174	3.20735	3.43808	0.230738	0	0	0.00117027	0.00582865	-0.188763	0.207318	0.412617	-0.0734647	0.136484	0.439484	0.086739	0.026301	0.248184	0.129349	0.238536	0.624551	0.0686716	0.982534	0.9954	0.00127589
ENSG00000177875.4	CCDC184	0.0338279	0.0706635	0.0368356	4.17036e-46	7.90602e-46	0.000227658	0.00145744	0.214222	0.216354	0.423826	0.072027	0.0322313	0.196194	-0.124688	0.425078	0.782719	0.0464801	0.015938	0.182274	0.140303	0.0260472	0.261503	-0.129568
ENSG00000165813.13	CCDC186	2.71872	2.92973	0.211013	4.35525e-231	1.88847e-230	3.26797e-06	3.95672e-05	-0.26997	0.0524739	0.161836	-0.112929	0.00761967	0.0818065	0.155287	0.196851	0.602521	0.0751881	0.685079	0.89725	0.023634	0.623336	0.90206	0.0286213
ENSG00000177868.8	CCDC23	3.96007	4.03299	0.0729135	1.01595e-27	1.68256e-27	0.00341715	0.0143042	0.170309	0.0807154	0.2195	0.101724	0.345445	0.677213	-0.0549743	0.424149	0.781898	0.0465734	0.862246	0.96435	0.0101124	0.270932	0.706821	-0.0641449
ENSG00000159214.9	CCDC24	0.547967	0.905419	0.357453	0	0	0.00113632	0.00568646	0.189248	0.0101261	0.047992	0.149659	0.770685	0.920717	-0.016987	0.0403685	0.306338	-0.119366	0.340435	0.712106	-0.0555477	0.572507	0.883036	-0.0328887
ENSG00000024862.13	CCDC28A	3.64011	4.0877	0.447585	0	0	0.00025551	0.00160594	-0.212518	0.118569	0.287216	-0.0909171	0.110656	0.394733	0.0929214	0.957304	0.99044	-0.00312008	0.400919	0.75664	-0.0489465	0.62946	0.904206	0.0281178
ENSG00000160050.11	CCDC28B	5.36273	5.19086	-0.171876	1.71948e-142	5.12942e-142	3.65172e-11	2.26676e-09	0.382181	1.8814e-08	1.23719e-06	0.325537	0.0416927	0.228712	-0.118588	0.988322	0.998141	0.000852996	0.353569	0.720247	0.0540556	0.633108	0.905676	-0.0278188
ENSG00000152492.10	CCDC50	4.32093	4.28243	-0.0385002	2.33741e-27	3.85501e-27	0.000200921	0.00131019	0.216053	0.000576387	0.00517445	0.200133	0.504825	0.790934	-0.038864	0.0324397	0.274699	-0.124539	0.733917	0.92059	-0.0198099	0.176763	0.614409	-0.0786934
ENSG00000160124.6	CCDC58	4.95376	4.88195	-0.0718127	8.73057e-34	1.5152e-33	3.50112e-06	4.20514e-05	0.269152	0.137448	0.316204	0.0865265	0.00207722	0.0357408	-0.179087	0.826577	0.9578	-0.0127686	0.953406	0.987183	-0.00340529	0.775443	0.94826	-0.0166247
ENSG00000133773.8	CCDC59	4.18042	4.03191	-0.148518	5.96713e-168	1.98461e-167	0.00708533	0.0260567	0.156699	0.264474	0.480349	0.0650161	0.090569	0.357033	-0.0985738	0.658826	0.896166	0.0257314	0.445513	0.784841	0.0444571	0.860941	0.969382	0.0102091
ENSG00000108091.10	CCDC6	4.00996	4.03163	0.0216713	7.50805e-06	9.38584e-06	4.67952e-07	7.4997e-06	0.292126	0.000684363	0.00591905	0.19743	0.0176381	0.136808	-0.138143	0.232943	0.639007	-0.069496	0.88846	0.971719	0.00817383	0.420806	0.808974	-0.0469101
ENSG00000135127.8	CCDC64	2.77446	2.7971	0.0226442	0.000261035	0.000312776	4.93423e-08	1.08383e-06	0.31588	2.18849e-05	0.000379657	0.246457	3.72516e-06	0.000414755	-0.268414	0.573618	0.862558	0.0327936	0.431894	0.777247	0.0457992	8.7622e-05	0.00755668	-0.227874
ENSG00000186714.9	CCDC73	0.138828	0.11405	-0.0247778	1.05657e-20	1.64011e-20	4.32565e-05	0.000355983	0.237499	0.710583	0.848579	0.0216253	0.00224846	0.0376107	-0.177715	0.437802	0.790991	0.045214	0.477637	0.80234	-0.0413805	0.00751895	0.137345	-0.155547
ENSG00000169515.5	CCDC8	0.383437	0.366079	-0.017358	3.90215e-05	4.78096e-05	2.88689e-05	0.000252174	0.242853	0.000300152	0.00311752	0.210119	0.149015	0.461951	-0.0840621	0.917933	0.982156	-0.00600501	0.736327	0.921525	0.0196235	0.937754	0.988437	-0.00455125
ENSG00000110104.8	CCDC86	4.71136	4.29853	-0.412829	0	0	3.21021e-05	0.000276968	0.241458	0.0178592	0.0732005	0.137876	0.0896442	0.355184	-0.0988573	0.830084	0.959539	-0.0125063	0.511346	0.819142	-0.0382713	0.0411808	0.332146	0.118887
ENSG00000168071.18	CCDC88B	5.02573	5.22851	0.202787	3.47268e-211	1.38716e-210	3.97736e-05	0.000331994	0.23862	2.646e-06	6.79023e-05	0.272461	0.302429	0.638765	0.0600868	0.0362366	0.290487	0.121941	0.00677415	0.120701	0.157566	0.00630636	0.12484	-0.158939
ENSG00000015133.15	CCDC88C	4.39276	4.36977	-0.0229871	3.4825e-07	4.48155e-07	0.00031528	0.00191636	-0.209381	0.0501753	0.156723	-0.114048	0.176646	0.499887	0.0787148	0.479514	0.815782	-0.0412043	0.786698	0.939262	0.0157702	0.50569	0.855062	-0.0387852
ENSG00000119242.5	CCDC92	1.39667	1.95446	0.557791	0	0	0.00020102	0.00131043	0.216046	1.10465e-05	0.000218469	0.255147	0.0804405	0.334329	0.101816	0.1855	0.586812	0.0771346	0.00923787	0.139851	-0.151495	0.754041	0.943752	0.0182595
ENSG00000125633.7	CCDC93	3.04021	3.24758	0.207379	1.14215e-260	5.64186e-260	0.000109793	0.000781061	0.224717	3.58021e-07	1.30796e-05	0.295052	0.150799	0.463725	0.0836951	0.853051	0.967018	-0.0107949	0.583646	0.85706	-0.0319391	0.310159	0.740911	0.0591345
ENSG00000105248.12	CCDC94	4.45096	4.47302	0.0220528	4.44748e-06	5.58569e-06	7.57507e-06	8.1661e-05	0.259825	0.00297793	0.0185563	0.172773	0.214386	0.547292	-0.0723364	0.02202	0.229731	0.133316	0.15538	0.527195	0.0827678	0.333187	0.75536	-0.056387
ENSG00000142039.3	CCDC97	4.50393	4.60987	0.105934	8.7538e-156	2.76669e-155	6.53564e-05	0.000503034	-0.231917	0.141922	0.323141	-0.0855551	0.0338493	0.202069	0.123545	0.259001	0.662875	-0.0657659	0.430637	0.776245	-0.0459244	0.672464	0.921567	0.0246378
ENSG00000204536.10	CCHCR1	3.88457	4.30365	0.419078	0	0	0.0128507	0.0426995	-0.144806	0.37071	0.589634	-0.0521599	0.00195233	0.0341787	0.180155	0.517145	0.836263	0.0377474	0.598421	0.863274	-0.0306924	0.00603433	0.123162	0.15978
ENSG00000102970.7	CCL17	4.2773	3.7594	-0.517903	3.64206e-248	1.69971e-247	2.97666e-09	9.83325e-08	0.343249	1.40964e-05	0.000266993	0.252081	0.00033877	0.0107848	-0.208299	0.762104	0.933467	0.017642	0.618132	0.869417	-0.0290508	0.0431855	0.339721	-0.117736
ENSG00000102962.4	CCL22	7.98064	7.77397	-0.206666	2.37729e-87	5.60885e-87	4.13427e-08	9.32448e-07	0.317674	0.000825725	0.00684623	0.194436	2.33127e-06	0.000300962	-0.273945	0.00739089	0.130695	-0.155881	0.0723046	0.387447	-0.104669	0.00155851	0.0540293	-0.183988
ENSG00000131142.10	CCL25	1.56433	1.47264	-0.0916924	3.13093e-15	4.55252e-15	0.00504058	0.0196061	0.163174	0.00463296	0.0262003	0.164744	0.963397	0.988385	-0.00267454	0.995091	0.999222	-0.000358591	0.129067	0.491487	-0.0884139	0.702601	0.929922	-0.0222512
ENSG00000151882.8	CCL28	1.24789	1.42207	0.174179	2.6701e-133	7.66325e-133	0.0108451	0.037144	0.148276	0.187752	0.387149	0.0767416	0.0902217	0.356198	-0.09868	0.00775403	0.134074	0.154946	0.202582	0.586533	0.0742365	0.105146	0.494766	-0.0943846
ENSG00000271503.2	CCL5	3.79149	3.76558	-0.0259144	0.00627792	0.0071715	5.6179e-10	2.38823e-08	0.358507	4.16124e-05	0.000641972	0.238017	0.0007137	0.0175654	-0.196764	0.700843	0.912614	0.0223893	0.143463	0.509689	-0.085226	0.0598321	0.394933	-0.109603
ENSG00000136280.12	CCM2	4.696	4.70667	0.0106718	0.00420012	0.00482942	1.13185e-06	1.59208e-05	-0.282266	0.0137578	0.0606293	-0.143392	0.00280507	0.0437886	0.173835	0.0294277	0.261949	-0.126791	0.253577	0.641119	-0.0665199	0.093462	0.471749	0.0977016
ENSG00000133101.6	CCNA1	0.24219	0.500776	0.258585	1.82541e-158	5.84126e-158	0.00355068	0.0147691	0.169617	2.59068e-05	0.000436825	0.244268	0.00022572	0.00807793	0.214348	0.503696	0.828263	0.0389671	0.0176952	0.192833	0.138074	0.0030873	0.0830767	0.17213
ENSG00000110092.3	CCND1	0.754838	0.854337	0.0994992	1.4307e-34	2.49885e-34	1.49405e-05	0.000144815	0.251344	5.24943e-08	2.81795e-06	0.31525	0.00955494	0.0942638	0.150823	0.67273	0.902075	-0.0246166	0.48617	0.806502	0.0405826	0.00128297	0.0467086	0.187242
ENSG00000118971.4	CCND2	5.87079	5.761	-0.10979	8.31619e-100	2.0656e-99	2.87027e-07	4.96296e-06	0.297446	3.91007e-07	1.41374e-05	0.294092	0.428863	0.740021	-0.0461012	0.586699	0.868207	-0.0316803	0.422812	0.770057	-0.0467079	0.752185	0.943505	0.0184019
ENSG00000166946.10	CCNDBP1	4.22963	4.39894	0.169315	5.56812e-265	2.80244e-264	3.56562e-08	8.25427e-07	-0.319166	0.0341325	0.118484	-0.12335	0.000521035	0.0143322	0.201707	0.50795	0.830843	0.0385794	0.643007	0.88051	-0.0270113	0.182584	0.620196	0.0776487
ENSG00000105173.10	CCNE1	4.3063	3.85331	-0.45299	0	0	1.96787e-05	0.000182664	0.247826	0.00847865	0.0417739	0.153194	0.237072	0.573084	-0.0688861	0.311225	0.704054	-0.0590045	0.619676	0.869613	0.0289232	0.196118	0.634714	0.0753113
ENSG00000175305.13	CCNE2	2.31931	2.38997	0.0706662	2.04521e-30	3.46182e-30	1.0392e-05	0.000107143	-0.25591	0.000247731	0.00267059	-0.212976	0.63733	0.860695	0.0274737	0.922855	0.983273	-0.00564365	0.890386	0.972208	-0.00803178	0.634636	0.906568	0.0276938
ENSG00000113328.15	CCNG1	6.56455	7.24199	0.677432	0	0	0.000640818	0.0034998	0.198469	0.0492263	0.154538	0.114522	0.00580065	0.0690402	-0.16053	0.361981	0.742125	0.0531183	0.602113	0.86457	-0.0303831	0.0221314	0.241552	-0.133205
ENSG00000138764.10	CCNG2	2.16592	2.65557	0.489653	0	0	1.67017e-11	1.17937e-09	-0.388683	0.0612023	0.180274	-0.109022	1.56573e-06	0.00023534	0.278559	0.022983	0.2333	0.132369	0.00970515	0.143618	0.150511	0.00799062	0.142016	0.154359
ENSG00000118816.6	CCNI	6.81802	6.88605	0.0680285	1.99206e-100	4.96023e-100	4.76624e-06	5.47467e-05	-0.265462	0.13416	0.311192	-0.0872559	0.000252557	0.00878439	0.21269	0.000377849	0.0231136	0.206645	0.063624	0.366805	0.10802	0.00670626	0.129825	0.15776
ENSG00000205089.4	CCNI2	1.54882	1.51051	-0.0383116	1.15566e-07	1.50179e-07	3.69079e-08	8.49729e-07	0.318819	7.55042e-07	2.47482e-05	0.286827	0.0362992	0.21124	-0.121901	0.244028	0.651	0.0678752	0.760191	0.930853	0.0177883	0.19919	0.6375	-0.0747973
ENSG00000135083.11	CCNJL	0.121003	0.299308	0.178306	4.51963e-191	1.6503e-190	0.000716603	0.00383995	0.1967	0.00487304	0.0273449	0.163805	0.328012	0.662859	0.0569934	0.127926	0.506289	-0.0886782	0.00213695	0.0662267	-0.178597	0.670449	0.920424	0.0247989
ENSG00000108100.14	CCNY	4.09468	3.89382	-0.200866	1.21516e-225	5.16267e-225	1.99881e-10	9.94348e-09	0.367641	0.00158118	0.0113675	0.183744	0.00208072	0.0357717	-0.179058	0.0733121	0.399251	-0.104302	0.00089783	0.0417987	-0.193087	0.039041	0.324079	-0.120168
ENSG00000184451.5	CCR10	3.93728	3.9403	0.00301158	0.646355	0.660479	8.05376e-05	0.000598853	-0.229043	0.000334484	0.00338717	-0.208491	0.668918	0.875104	0.0249213	0.0502107	0.340175	0.11403	0.83196	0.953796	0.0123662	0.699894	0.929673	-0.0224639
ENSG00000121807.5	CCR2	1.07034	0.477401	-0.592937	8.47057e-306	5.11614e-305	2.05176e-07	3.722e-06	-0.301046	1.00214e-06	3.09209e-05	-0.283645	0.0002822	0.00948617	0.21104	0.346517	0.73181	-0.0548523	0.217511	0.602724	-0.0718461	0.0019763	0.0629157	0.179945
ENSG00000183813.6	CCR4	0.382609	0.300166	-0.0824422	1.38557e-59	2.85709e-59	0.000641934	0.00350408	0.198441	0.00899288	0.0437846	0.152029	0.240845	0.57743	-0.0683352	0.533777	0.843453	0.0362616	0.729327	0.918666	-0.0201654	0.431746	0.816283	-0.0458139
ENSG00000160791.13	CCR5	0.212945	0.103317	-0.109628	8.72046e-118	2.34241e-117	1.09665e-06	1.54878e-05	-0.282625	2.00207e-06	5.43606e-05	-0.275718	0.00849835	0.0877051	0.153148	0.0624299	0.374811	-0.10851	0.480841	0.803808	0.04108	0.135312	0.551815	0.0869989
ENSG00000112486.11	CCR6	0.482264	0.323436	-0.158828	5.94972e-170	1.99363e-169	1.75538e-08	4.53231e-07	0.32622	1.21187e-08	8.61534e-07	0.329849	0.0389015	0.219936	-0.120254	0.0410552	0.309318	-0.11896	0.118535	0.474388	-0.0909255	0.0208198	0.234159	-0.134548
ENSG00000179934.6	CCR8	1.49373	1.27124	-0.222489	5.51351e-100	1.37043e-99	3.66886e-14	6.38049e-12	0.436093	1.70747e-09	1.71096e-07	0.34841	0.000472917	0.0136323	-0.203208	0.117227	0.488283	-0.0912495	0.205576	0.588882	-0.0737472	0.0198443	0.229568	-0.135596
ENSG00000121797.9	CCRL2	0.591749	0.653958	0.062209	5.81424e-19	8.84153e-19	7.57434e-06	8.1695e-05	-0.259826	0.000107395	0.00140367	-0.225028	0.688921	0.884554	0.0233297	0.917994	0.982071	-0.00600052	0.959443	0.988473	-0.00296367	0.759433	0.944768	0.0178463
ENSG00000154429.7	CCSAP	2.62933	2.77151	0.142184	6.52113e-88	1.54306e-87	1.07238e-05	0.000109918	0.255518	0.000670515	0.00582321	0.197754	3.41961e-05	0.00212896	-0.240624	0.92529	0.983924	-0.00546503	0.912529	0.976125	0.00640197	0.000185746	0.0129856	-0.217197
ENSG00000184305.11	CCSER1	0.345424	0.154489	-0.190934	6.97795e-235	3.07641e-234	4.80521e-12	3.9041e-10	0.398812	1.69092e-07	7.35165e-06	0.303102	2.43978e-10	2.85223e-07	-0.365897	0.986595	0.997737	-0.000979201	0.0950497	0.435095	-0.0972321	9.22113e-08	4.85101e-05	-0.309458
ENSG00000166226.9	CCT2	7.43356	7.26262	-0.170933	0	0	2.54274e-08	6.22897e-07	0.322551	0.0108578	0.0505602	0.148252	0.000243993	0.00855724	-0.2132	0.29957	0.694946	-0.0604431	0.731183	0.919023	-0.0200216	0.983986	0.995673	-0.00116978
ENSG00000163468.11	CCT3	7.88676	7.86562	-0.0211419	5.71739e-16	8.40044e-16	0.00021324	0.00137687	0.215183	0.337378	0.556427	0.0559003	0.000208432	0.00768132	-0.215517	0.654794	0.894613	-0.0260564	0.64041	0.879816	0.0272226	0.520418	0.861686	-0.0374531
ENSG00000115484.11	CCT4	7.084	7.018	-0.0660021	2.06122e-93	4.99012e-93	0.00139191	0.00674107	0.185885	0.583538	0.764976	0.0319483	0.000545471	0.014697	-0.200994	0.377358	0.753105	0.0514394	0.582535	0.856863	0.0320334	0.783873	0.951052	0.0159844
ENSG00000150753.8	CCT5	6.79838	6.53795	-0.260429	0	0	8.2683e-08	1.69912e-06	0.310587	0.00191573	0.013252	0.18048	0.00648258	0.0740167	-0.158411	0.414326	0.77755	-0.0475672	0.123663	0.482254	0.0896817	0.0611615	0.397966	0.109039
ENSG00000146731.7	CCT6A	7.56768	7.35923	-0.208445	0	0	2.69389e-06	3.37426e-05	0.27225	0.0112765	0.0520378	0.147484	0.0122554	0.109834	-0.145783	0.690542	0.908704	-0.0232015	0.587092	0.858226	-0.0316471	0.0491366	0.361027	0.114567
ENSG00000177697.14	CD151	3.61541	3.98193	0.366519	1.4147e-291	8.00039e-291	0.00842242	0.0300956	-0.153325	0.0167449	0.069775	-0.139254	0.181508	0.50482	0.07784	0.225014	0.631582	0.0706891	0.381011	0.742578	0.0510468	0.330055	0.753701	0.0567532
ENSG00000158473.6	CD1D	0.834777	0.870741	0.0359637	4.67114e-06	5.86345e-06	1.39989e-08	3.71474e-07	0.328441	0.000218602	0.0024198	0.214819	0.000995408	0.0219334	-0.191414	0.238711	0.646404	0.0686459	0.547732	0.838127	0.0350328	0.0312021	0.287976	-0.125441
ENSG00000091972.15	CD200	3.74551	3.49456	-0.250953	1.76212e-202	6.77638e-202	0.000426089	0.00248853	-0.204811	0.242531	0.454177	-0.068091	1.59616e-06	0.000238212	0.278337	0.343573	0.729693	0.055188	0.643983	0.880929	0.026932	0.000156963	0.0116713	0.219631
ENSG00000272398.2	CD24	2.06923	1.72001	-0.349216	3.02088e-205	1.17328e-204	2.45512e-06	3.11036e-05	0.273339	0.00111364	0.00862192	0.189579	2.16332e-05	0.00148283	-0.246606	0.177296	0.579863	0.0785968	0.198889	0.581847	0.0748474	0.000194909	0.0134917	-0.216496
ENSG00000122223.9	CD244	1.05301	1.24839	0.195384	6.47904e-130	1.83695e-129	4.5583e-08	1.01503e-06	0.316685	5.85313e-08	3.0869e-06	0.314139	0.765282	0.919168	0.0173992	0.528029	0.840174	-0.0367724	0.431007	0.776713	-0.0458875	0.346689	0.763833	0.0548328
ENSG00000120217.10	CD274	3.17261	4.27152	1.0989	0	0	1.17215e-19	1.76182e-16	0.519767	1.19069e-14	1.56599e-11	0.444229	9.72421e-08	2.49545e-05	-0.308906	0.164511	0.564456	-0.0809794	0.398055	0.754211	0.0492448	1.34539e-10	4.04443e-07	-0.371079
ENSG00000198087.7	CD2AP	4.6603	4.64643	-0.0138763	0.000487954	0.000579655	4.61975e-09	1.44448e-07	0.339111	5.81454e-06	0.000130165	0.263057	0.00554167	0.0674065	-0.161394	0.566698	0.859957	0.0333873	0.445933	0.784728	0.044416	0.00596938	0.122311	-0.159986
ENSG00000167851.10	CD300A	4.4276	4.90975	0.482157	5.01850588223324e-313	3.14955023202785e-312	5.10442e-09	1.58192e-07	0.338164	4.95381e-06	0.000114553	0.264996	0.0132551	0.115355	-0.144165	0.121167	0.496342	-0.0902821	0.451498	0.786627	-0.0438746	0.0906918	0.466951	-0.0985363
ENSG00000178789.5	CD300LB	0.541954	0.439282	-0.102672	2.07884e-51	4.07157e-51	0.000155629	0.00105268	0.219754	0.000109554	0.00142305	0.224748	0.365176	0.694227	-0.0527659	0.906696	0.979144	0.00683076	0.21006	0.593886	0.0730237	0.473646	0.840312	-0.0417563
ENSG00000105383.11	CD33	0.56364	0.928148	0.364509	0	0	0.0155351	0.0497345	-0.140845	0.00114795	0.00883548	-0.18908	0.000700211	0.0173347	-0.197067	0.248518	0.654595	-0.0672335	0.0222677	0.21764	-0.133069	0.00155909	0.0539606	-0.183981
ENSG00000198851.6	CD3E	0.476855	0.509492	0.0326368	3.57008e-08	4.68304e-08	0.0109963	0.0375335	-0.147995	0.0335894	0.117043	-0.123726	0.369706	0.69792	0.0522695	0.070673	0.393327	0.105273	0.250933	0.638808	0.0668916	0.643455	0.909961	0.0269749
ENSG00000117877.7	CD3EAP	1.82861	1.39719	-0.431426	0	0	0.00767671	0.0278615	0.155142	0.0409714	0.134439	0.119009	0.699147	0.889167	-0.0225227	0.329445	0.720037	-0.0568249	0.391306	0.749113	-0.0499526	0.051327	0.367873	0.113482
ENSG00000101017.10	CD40	5.98973	6.00078	0.0110458	0.069214	0.0756843	1.45258e-18	1.1321e-15	0.504332	2.9571e-13	1.72851e-10	0.42056	0.192815	0.521115	-0.0758706	0.200901	0.607407	0.0745136	0.00187133	0.0609573	0.180881	0.11181	0.508167	-0.0926222
ENSG00000117335.15	CD46	3.82557	4.03629	0.21072	0	0	0.0147007	0.0475844	0.142007	0.0114678	0.0527125	0.147141	0.812173	0.936931	-0.0138484	0.00159471	0.0554668	0.1836	0.000445369	0.0295644	0.204132	0.0711905	0.424862	-0.10508
ENSG00000117091.6	CD48	6.97365	6.77933	-0.194324	2.38158e-244	1.09208e-243	0.000158111	0.00106639	0.219526	0.0117355	0.0536383	0.146671	0.0102589	0.0986641	-0.149398	0.435237	0.789407	-0.0454675	0.970659	0.991437	0.0021436	0.0319343	0.29179	-0.124904
ENSG00000169442.5	CD52	8.35649	7.97966	-0.376828	2.276563374294e-311	1.41231494944777e-310	5.93592e-06	6.62299e-05	-0.262806	4.2471e-06	0.000100985	-0.266847	0.285885	0.622697	0.0621808	0.906659	0.979154	-0.00683351	0.525569	0.826017	-0.0369919	0.611153	0.898707	-0.0296294
ENSG00000196352.10	CD55	3.10303	3.33827	0.235239	1.97164e-170	6.61922e-170	1.46112e-08	3.85293e-07	0.328022	2.01408e-09	1.96215e-07	0.346884	0.847441	0.947792	0.011212	0.809639	0.951004	-0.0140389	0.519836	0.823031	0.0375054	0.244604	0.684376	-0.0677925
ENSG00000110848.5	CD69	3.20901	3.01319	-0.195811	4.7622e-107	1.22119e-106	8.01555e-12	6.11128e-10	0.394685	2.86757e-08	1.74399e-06	0.321351	0.00174286	0.0320305	-0.182095	0.847932	0.965219	0.0111755	0.383109	0.743431	0.0508224	0.000609815	0.0286436	-0.199249
ENSG00000125726.7	CD70	7.12651	7.89875	0.772235	0	0	9.80584e-06	0.000101848	0.256633	0.000269147	0.00284749	0.211746	0.263173	0.599865	-0.0651934	0.470444	0.811439	-0.0420591	0.357505	0.725176	-0.0536153	0.0426467	0.337755	-0.118041
ENSG00000007312.9	CD79B	6.62598	6.40039	-0.225589	2.0168e-192	7.4182e-192	1.4389e-08	3.80388e-07	0.328172	6.8108e-08	3.4871e-06	0.312586	0.0433479	0.23419	-0.117645	0.0282317	0.2574	0.12774	0.0247227	0.230093	0.130742	0.0102816	0.165157	-0.149353
ENSG00000121594.8	CD80	3.73939	4.07113	0.331738	1.15375e-307	7.02094e-307	9.47246e-15	1.91662e-12	0.445864	1.89142e-14	2.09479e-11	0.440902	0.463505	0.765223	-0.0427193	0.471148	0.811987	-0.0419925	0.0991587	0.442732	-0.0960455	0.924704	0.984495	-0.00550801
ENSG00000085117.8	CD82	6.25287	6.3564	0.103527	3.22734e-35	5.65988e-35	1.27485e-20	3.35334e-17	0.532958	2.28083e-16	9.59909e-13	0.471636	6.09928e-06	0.00058606	-0.262476	0.852922	0.967184	0.0108045	0.294587	0.67756	0.0610696	0.000107598	0.00874206	-0.225002
ENSG00000112149.6	CD83	4.53865	4.08699	-0.451663	1.27215e-297	7.39294e-297	0.000114068	0.000807924	0.224179	0.00266589	0.0171084	0.174735	0.192153	0.520195	-0.0759835	0.330619	0.720955	0.0566871	0.984333	0.995402	-0.00114444	0.80561	0.955983	-0.0143421
ENSG00000114013.12	CD86	4.13736	5.32288	1.18552	0	0	2.09445e-08	5.29731e-07	0.324477	0.000536576	0.00490281	0.20125	0.000225743	0.00806503	-0.214346	0.26536	0.667061	0.0648957	0.785912	0.939175	0.0158299	4.21047e-06	0.000777202	-0.266951
ENSG00000158825.5	CDA	0.313444	0.465042	0.151598	1.57518e-56	3.17922e-56	0.00187332	0.00862212	-0.180863	0.00394471	0.0230387	-0.167704	0.290384	0.626338	-0.0616034	0.864626	0.970157	-0.00993592	0.352925	0.72005	0.054128	0.033189	0.298077	-0.124006
ENSG00000140326.9	CDAN1	2.5196	2.88473	0.365125	0	0	0.000539674	0.00303727	-0.20116	0.415314	0.630825	0.0474667	0.000378551	0.011612	0.206617	0.484441	0.818802	-0.0407437	0.477769	0.802242	-0.041368	0.0177737	0.220266	0.137979
ENSG00000151465.10	CDC123	6.51406	6.35653	-0.157526	0	0	2.54172e-07	4.49079e-06	0.298755	0.170321	0.363127	0.0798802	4.8488e-05	0.00272089	-0.235967	0.272806	0.674418	-0.0638948	0.913615	0.976097	0.00632212	0.408675	0.800423	-0.0481453
ENSG00000079335.14	CDC14A	1.75053	1.64352	-0.107005	1.33775e-77	3.00911e-77	1.56662e-12	1.55502e-10	0.407701	1.53077e-10	2.22152e-08	0.369962	0.372499	0.699242	-0.0519652	0.898369	0.976668	-0.00744353	0.249929	0.638103	0.0670335	0.690909	0.926215	-0.0231725
ENSG00000101224.14	CDC25B	5.11208	5.32824	0.216162	4.44674e-221	1.85513e-220	1.72159e-05	0.000163187	-0.24954	0.0511033	0.15896	-0.113591	0.00209916	0.0359418	0.178906	0.981208	0.996745	0.00137272	0.745027	0.925369	0.0189523	0.988964	0.997449	-0.000806105
ENSG00000158402.15	CDC25C	3.00729	3.31097	0.303685	0	0	0.000127426	0.000887301	-0.222611	0.0234021	0.0899287	-0.131967	0.130885	0.429874	0.0879966	0.582284	0.865814	-0.0320547	0.014385	0.175888	-0.142462	0.228559	0.667996	0.070152
ENSG00000105401.3	CDC37	7.04994	7.01236	-0.0375748	3.4428e-34	5.99775e-34	0.0025511	0.0111886	-0.175509	6.05327e-05	0.000877871	-0.232963	0.309398	0.645003	-0.0592276	0.056315	0.358126	-0.111148	0.394567	0.751595	-0.0496097	0.678898	0.922395	-0.0241249
ENSG00000106993.8	CDC37L1	2.4349	2.84732	0.412423	0	0	3.80329e-06	4.50889e-05	0.268167	0.000572795	0.0051576	0.200231	0.576119	0.832757	-0.0325798	0.09297	0.443621	0.0978484	0.959607	0.988497	-0.00295166	0.326024	0.750604	-0.057228
ENSG00000070831.12	CDC42	6.83963	6.90608	0.066447	2.03422e-128	5.73579e-128	0.000573458	0.00318987	0.200213	0.00257689	0.0167105	0.175333	0.4363	0.746307	-0.0453624	0.17456	0.576559	0.0790957	0.58849	0.858422	-0.0315288	0.441864	0.822407	-0.0448144
ENSG00000143776.15	CDC42BPA	2.18908	2.03355	-0.155525	1.32103e-85	3.0901e-85	0.00504468	0.0196184	0.163159	0.00784564	0.0394872	0.154717	0.0267438	0.1751	-0.128971	0.00309533	0.0811147	-0.172084	0.00686008	0.12141	-0.157323	0.0320966	0.292765	-0.124786
ENSG00000149798.4	CDC42EP2	0.631656	0.905821	0.274165	2.78652e-182	9.79893e-182	4.38232e-09	1.38881e-07	0.33961	3.79369e-07	1.37639e-05	0.294422	0.691904	0.885628	-0.0230939	0.0456385	0.324669	0.116388	0.151193	0.520118	0.0836145	0.579442	0.886777	-0.0322965
ENSG00000179604.8	CDC42EP4	2.1582	3.11854	0.960342	0	0	0.000246163	0.0015565	0.213069	0.0312	0.111052	0.125443	0.000286844	0.00959627	-0.210797	0.608331	0.875528	-0.0298642	0.628867	0.873424	0.0281664	0.00063877	0.0295421	-0.198519
ENSG00000167617.2	CDC42EP5	0.124655	0.251151	0.126496	4.16285e-70	9.0336e-70	1.02531e-05	0.000105919	0.256078	0.000144667	0.00175157	0.220801	0.248171	0.585323	0.0672828	0.999937	1	4.61039e-06	0.953725	0.987174	-0.00338192	0.286167	0.721694	0.0621444
ENSG00000197622.9	CDC42SE1	5.5023	5.42293	-0.0793716	2.31899e-102	5.82807e-102	3.28434e-05	0.000281976	0.241157	5.46105e-12	1.64167e-09	0.397784	1.33924e-05	0.00105156	0.252728	0.196534	0.602779	0.0752413	0.0684289	0.378436	0.106122	0.0340517	0.301705	0.123406
ENSG00000094804.6	CDC6	4.44524	4.4308	-0.0144448	3.73624e-05	4.58035e-05	0.00384247	0.0157555	-0.168183	0.000512036	0.00472578	-0.201978	0.219183	0.554092	-0.0715858	0.00520678	0.108054	-0.162566	0.0683774	0.378251	-0.106142	0.110685	0.505678	0.0929137
ENSG00000170779.10	CDCA4	4.82075	4.63154	-0.189216	0	0	0.00102428	0.00520627	0.190948	0.113626	0.279195	0.0921564	0.0463391	0.242989	-0.116014	0.195785	0.601447	0.0753673	0.495624	0.811564	0.0397074	0.729753	0.93807	0.0201324
ENSG00000164649.16	CDCA7L	3.89944	3.69429	-0.205147	1.61818e-250	7.63825e-250	5.12374e-05	0.000410739	-0.235224	6.89463e-07	2.31763e-05	-0.28784	0.00850198	0.0876996	-0.153139	0.00569755	0.113428	0.160869	0.398278	0.754227	0.0492215	0.52307	0.862953	-0.0372153
ENSG00000079112.6	CDH17	0.304406	0.164157	-0.140249	4.55933e-103	1.14873e-102	0.00632849	0.0236958	-0.158872	0.257236	0.471723	-0.06601	0.0038841	0.0542356	0.167986	0.00913033	0.145553	-0.151728	0.0391019	0.293132	-0.120131	0.0954066	0.476761	0.0971274
ENSG00000170558.5	CDH2	0.191303	0.164075	-0.0272284	1.08019e-21	1.69101e-21	0.000338241	0.00203535	0.208323	3.24189e-05	0.000527603	0.241329	0.584736	0.83739	-0.0318466	0.533482	0.843367	-0.0362878	0.682386	0.895842	-0.0238477	0.346673	0.763959	-0.0548346
ENSG00000149654.6	CDH22	0.0479281	0.041724	-0.00620407	0.000217313	0.000260907	3.65346e-08	8.42058e-07	0.318921	9.18954e-05	0.00123484	0.227211	0.112059	0.397048	-0.0925579	0.013998	0.18149	-0.143032	0.483848	0.805635	-0.0407989	0.0847842	0.457582	-0.100387
ENSG00000107736.16	CDH23	0.128408	0.096329	-0.0320794	1.47766e-58	3.02416e-58	2.17267e-06	2.81178e-05	-0.274767	0.00226083	0.0150172	-0.17762	0.00468162	0.0605502	0.16455	0.912938	0.980651	0.00637192	0.810883	0.946442	0.0139454	0.0767378	0.436195	0.103084
ENSG00000139880.16	CDH24	0.718049	1.49558	0.777534	0	0	5.08652e-06	5.79825e-05	0.264677	1.18049e-07	5.38853e-06	0.306884	0.001286	0.0262477	0.187203	0.918412	0.98192	-0.00596982	0.54914	0.839061	-0.0349098	0.0310034	0.287024	0.125589
ENSG00000099834.15	CDHR5	0.130502	0.112029	-0.0184733	1.43196e-08	1.89312e-08	0.00021533	0.00138909	-0.21504	0.00098046	0.00782397	-0.19166	0.557429	0.821312	0.0341881	0.647178	0.891851	0.0266726	0.124454	0.483277	-0.0894936	0.948488	0.989933	-0.00376516
ENSG00000103502.10	CDIPT	4.00484	4.44937	0.444525	0	0	0.0101665	0.035227	-0.149579	0.255568	0.469647	-0.0662419	0.213746	0.546187	0.0724375	0.0296946	0.262548	0.126583	0.0048595	0.101146	0.163857	0.849202	0.967502	0.011081
ENSG00000065883.11	CDK13	3.79596	3.57234	-0.223623	0	0	0.00743561	0.0271268	-0.155763	0.840041	0.922357	0.0117631	0.00403404	0.0555916	0.167294	0.0246565	0.240653	-0.130802	0.163939	0.539196	-0.0810892	0.011822	0.177819	0.146521
ENSG00000102225.12	CDK16	4.49013	4.61033	0.120199	4.17053e-190	1.51546e-189	0.000504914	0.00287548	0.202195	0.000312895	0.0032134	0.209495	0.749674	0.91261	0.0185948	0.659452	0.896785	0.025681	0.310509	0.690118	0.0590919	0.48157	0.845177	-0.0410118
ENSG00000167797.4	CDK2AP2	5.5983	5.36925	-0.229055	4.06889e-223	1.71312e-222	1.36428e-05	0.000134215	-0.252494	0.00125706	0.00946754	-0.187581	0.0365986	0.212103	0.121706	0.625063	0.883121	0.0284791	0.502906	0.814865	0.0390393	0.0397479	0.327492	0.119738
ENSG00000135446.13	CDK4	5.85025	5.6209	-0.229353	0	0	2.14626e-09	7.3797e-08	0.346295	0.0240188	0.091696	0.131388	2.11186e-06	0.000288571	-0.275097	0.502867	0.828388	0.0390428	0.926768	0.980492	0.00535654	0.22966	0.669075	-0.0699865
ENSG00000108465.11	CDK5RAP3	5.6299	5.55218	-0.0777171	1.60721e-48	3.09145e-48	6.09367e-05	0.00047422	-0.232872	0.00206451	0.014014	-0.179193	0.400869	0.719199	0.0489517	0.682595	0.905094	0.0238312	0.634063	0.875728	0.0277407	0.209466	0.647822	-0.073119
ENSG00000105810.6	CDK6	4.43906	4.44914	0.0100747	0.182774	0.194927	0.00332048	0.0139746	0.170825	0.00809047	0.0403909	0.154115	0.0263925	0.173664	-0.129271	0.201985	0.609109	0.0743348	0.00189959	0.0613083	0.180624	0.0309162	0.286594	-0.125654
ENSG00000134058.7	CDK7	4.53537	4.68418	0.148818	1.96524e-171	6.62625e-171	2.04611e-07	3.71495e-06	0.301076	0.000364384	0.00360834	0.207196	0.178734	0.502484	-0.078337	0.638094	0.888291	0.0274114	0.253597	0.641013	-0.0665172	0.887302	0.975931	0.00825925
ENSG00000100490.6	CDKL1	0.778914	0.767448	-0.0114656	0.0606136	0.0665081	1.77649e-06	2.3735e-05	0.277103	0.0154009	0.0657631	0.141028	0.0357713	0.209093	-0.122247	0.0227309	0.232876	-0.132613	0.00324971	0.0842164	-0.171212	0.0180694	0.221195	-0.137624
ENSG00000138769.7	CDKL2	0.110224	0.190342	0.080118	9.85166e-113	2.58844e-112	1.08661e-06	1.53563e-05	0.282729	4.48415e-05	0.000683272	0.237017	0.608654	0.848317	0.0298373	0.0575022	0.360984	0.110617	0.0547041	0.344446	-0.111882	0.941357	0.988817	0.00428732
ENSG00000111276.7	CDKN1B	4.60503	4.83906	0.234027	0	0	2.13854e-11	1.4196e-09	-0.386641	1.22484e-06	3.66111e-05	-0.281369	0.000428091	0.0126344	0.20474	0.372318	0.749445	-0.0519849	0.043889	0.311696	-0.117343	0.362553	0.774302	0.0530551
ENSG00000129757.9	CDKN1C	0.0448701	0.0892373	0.0443672	9.11812e-36	1.6063e-35	0.00172049	0.00804361	0.182314	0.442621	0.655183	0.0447401	0.113623	0.39956	-0.0921571	0.370444	0.748679	0.0521889	0.15141	0.520693	0.0835703	0.100037	0.486387	-0.0957969
ENSG00000147889.13	CDKN2A	3.67925	4.08479	0.40554	0	0	0.0110765	0.0377767	0.147848	0.0156312	0.0664632	0.140715	0.69067	0.88518	-0.0231913	0.888799	0.974927	0.00814886	0.890828	0.972338	-0.0079992	0.602415	0.894736	-0.0303579
ENSG00000123080.7	CDKN2C	4.56676	4.75048	0.183719	3.76627e-174	1.28889e-173	0.00275907	0.0119488	-0.174128	0.0740793	0.206854	-0.104025	0.0223778	0.157543	0.13296	0.037832	0.297163	-0.120919	0.724893	0.916316	-0.0205096	0.29978	0.732243	0.0604169
ENSG00000185267.6	CDNF	0.427191	0.497338	0.070147	9.64718e-23	1.52475e-22	5.26124e-05	0.000420161	-0.234866	0.0368276	0.124913	-0.121558	0.115784	0.403117	0.0916103	0.772635	0.937363	-0.0168384	0.491733	0.809287	-0.0400664	0.317503	0.745422	0.0582442
ENSG00000064309.11	CDON	0.114053	0.149285	0.0352319	3.53528e-67	7.57334e-67	0.00565964	0.021591	-0.160996	0.00623536	0.0331759	-0.159155	0.470988	0.770085	-0.0420076	0.152671	0.545629	0.0833136	0.132478	0.495775	-0.0876345	0.512573	0.858764	-0.0381602
ENSG00000205643.7	CDPF1	2.52143	2.65174	0.130307	5.66249e-84	1.31533e-83	0.00828266	0.029692	0.153654	0.174517	0.368896	0.0791035	0.244608	0.581219	-0.0677919	0.547409	0.851126	0.0350611	0.140145	0.505585	0.085938	0.791787	0.953561	-0.0153851
ENSG00000109089.7	CDR2L	0.0512817	0.0686825	0.0174008	4.16269e-18	6.2752e-18	0.0110898	0.03781	-0.147823	0.346972	0.566654	-0.0548006	0.498621	0.787429	0.0394317	0.362983	0.742949	-0.0530075	0.260072	0.64758	-0.0656183	0.477271	0.842552	0.0414148
ENSG00000091527.12	CDV3	7.31881	7.29355	-0.0252523	1.73905e-09	2.33937e-09	2.30773e-05	0.000208957	-0.24577	2.09559e-05	0.000366868	-0.247017	0.817436	0.938219	-0.0134533	0.0557739	0.356191	0.111392	0.0509932	0.330576	0.113645	0.616585	0.89959	-0.0291789
ENSG00000153046.14	CDYL	4.14114	3.91849	-0.222646	6.15720417948028e-318	3.94297141933634e-317	0.00124643	0.00615696	-0.187721	0.0263718	0.097908	-0.129288	0.307432	0.643262	0.0594687	0.218479	0.623977	-0.0716952	0.235796	0.621085	-0.0690738	0.0354396	0.307782	0.122467
ENSG00000007129.14	CEACAM21	2.70305	2.52534	-0.177706	1.71082e-106	4.377e-106	0.000683254	0.00369038	-0.197456	0.0202705	0.0808015	-0.135133	0.0291131	0.18436	0.127037	0.213286	0.618974	0.0725102	0.426648	0.773229	-0.0463227	0.564492	0.880745	0.0335773
ENSG00000172216.5	CEBPB	1.64408	2.39727	0.753192	0	0	0.00262079	0.0114441	-0.175035	0.95822	0.980492	0.00305312	0.00379299	0.0534959	0.168419	0.0522037	0.3461	0.113058	0.00802932	0.130573	0.154264	0.00543982	0.115626	0.161743
ENSG00000221869.4	CEBPD	1.36011	1.86756	0.507451	0	0	3.8395e-07	6.35678e-06	0.294291	2.52889e-06	6.53753e-05	0.272992	0.821164	0.939321	0.0131739	0.856095	0.968069	0.0105688	0.461626	0.792138	-0.042899	0.935938	0.987859	0.00468426
ENSG00000153879.5	CEBPG	3.64478	3.80736	0.162581	4.17351e-219	1.7271e-218	0.000211618	0.00136765	0.215295	0.00573453	0.0311491	0.160747	0.432353	0.742816	-0.0457536	0.688893	0.907726	-0.0233319	0.251919	0.639538	-0.0667527	0.894962	0.977458	0.0076945
ENSG00000115816.10	CEBPZ	4.66825	4.69523	0.0269764	3.08562e-13	4.37834e-13	0.00011522	0.000814436	0.224037	0.00452257	0.0257839	0.165191	0.24965	0.587166	-0.067073	0.456785	0.802414	0.0433638	0.753922	0.928145	-0.0182687	0.339408	0.760047	0.055666
ENSG00000069998.9	CECR5	3.63894	3.68051	0.0415699	1.51128e-22	2.38538e-22	0.000193576	0.00127016	0.216596	0.103138	0.261172	0.094933	0.00700965	0.0776338	-0.156907	0.107595	0.471887	0.0937271	0.0159755	0.182603	0.140254	0.489441	0.847959	-0.0402787
ENSG00000149187.14	CELF1	4.78504	4.73378	-0.0512605	2.273e-47	4.34311e-47	0.00136177	0.00663018	0.18625	6.52376e-05	0.000931339	0.231941	0.569839	0.828861	0.0331174	0.94974	0.988885	-0.00367358	0.0520473	0.334728	0.113133	0.810472	0.957487	0.0139763
ENSG00000181800.5	CELF2-AS1	0.45852	0.440494	-0.018026	0.00239288	0.00277628	0.00550076	0.0210919	-0.161533	0.984196	0.993116	0.00115441	0.0254357	0.170027	0.130103	0.245429	0.65168	-0.0676741	0.0528004	0.338022	-0.112773	0.208567	0.64666	0.0732633
ENSG00000143126.7	CELSR2	0.221947	0.319889	0.0979421	4.81393e-186	1.71927e-185	0.0140326	0.0458735	-0.14298	0.0903533	0.23811	-0.0986397	0.588241	0.839666	0.0315499	0.379392	0.754303	0.0512205	0.217975	0.603216	0.0717737	0.509191	0.85733	-0.0384667
ENSG00000184524.5	CEND1	3.10015	3.62855	0.528398	0	0	0.0125155	0.0417904	0.145351	0.729627	0.860287	0.0201422	2.86503e-05	0.00183808	-0.242953	0.88602	0.974367	0.00835388	0.514119	0.820834	0.0380204	0.000118694	0.00931966	-0.223617
ENSG00000213753.7	CENPBD1P1	2.85202	3.04198	0.189959	8.97141e-283	4.89716e-282	0.00447681	0.0178049	0.165379	0.414716	0.630098	0.0475276	0.0473078	0.246106	-0.115505	0.0401386	0.305364	0.119504	0.549251	0.839109	0.0349	0.132986	0.548282	-0.0875198
ENSG00000145241.7	CENPC	3.46294	3.47616	0.013221	0.00170196	0.00198637	0.000138682	0.000954933	-0.221405	0.00430692	0.0247895	-0.166092	0.527229	0.803133	0.0368437	0.598776	0.872277	-0.0306627	0.936961	0.983365	0.00460936	0.413844	0.803665	-0.0476164
ENSG00000138778.8	CENPE	4.14084	3.89158	-0.249262	7.01989e-246	3.23379e-245	0.000740761	0.00394928	-0.196172	0.104619	0.263558	-0.0945279	0.180352	0.504071	0.0780463	0.923595	0.983364	-0.00558936	0.609155	0.86699	-0.0297956	0.0270219	0.266209	0.128737
ENSG00000151849.11	CENPJ	3.77211	4.0438	0.271689	0	0	0.00861214	0.0306486	-0.152885	0.757708	0.87602	-0.0179785	0.0721681	0.313443	0.104719	0.602388	0.873547	0.0303602	0.888428	0.971835	-0.0081762	0.128123	0.540301	0.0886322
ENSG00000120334.12	CENPL	3.39265	3.54316	0.150517	4.08771e-187	1.46763e-186	0.000811722	0.00428204	-0.19471	0.0016755	0.0119275	-0.182764	0.886642	0.963322	0.00830797	0.418725	0.778858	0.0471205	0.83783	0.956513	-0.011928	0.525495	0.862692	0.0369985
ENSG00000100162.11	CENPM	5.84133	5.75383	-0.0875	8.16345e-55	1.63277e-54	0.00314683	0.0133748	0.171789	0.603585	0.778215	-0.0302601	2.95081e-05	0.00188735	-0.242566	0.884327	0.9749	-0.00847882	0.0755014	0.395415	-0.103518	0.0202495	0.230579	-0.135156
ENSG00000203760.5	CENPW	5.42108	5.53321	0.112134	3.69397e-89	8.79025e-89	0.0117803	0.0397711	0.146593	0.379014	0.596752	0.0512611	0.137971	0.442177	-0.0864116	0.946206	0.988336	0.00393223	0.324635	0.700429	0.0573925	0.783013	0.950886	0.0160496
ENSG00000116198.9	CEP104	2.99535	3.23111	0.235761	0	0	0.00204029	0.00924102	-0.179397	0.142549	0.323833	-0.0854208	0.205318	0.53631	0.073789	0.544384	0.849623	-0.0353262	0.162105	0.537617	0.0814432	0.923301	0.984296	-0.00561092
ENSG00000100629.13	CEP128	2.13841	2.00306	-0.13535	1.11984e-78	2.53249e-78	0.00625288	0.0234544	-0.159101	0.0311936	0.111048	-0.125448	0.56273	0.824792	0.0337293	0.0194385	0.213266	0.136045	0.181619	0.560053	0.0778202	0.292408	0.726035	0.0613457
ENSG00000174799.7	CEP135	2.88534	2.85299	-0.032356	2.76857e-12	3.88083e-12	9.33874e-09	2.63779e-07	0.332377	2.68576e-05	0.000450689	0.243797	0.0875649	0.350776	-0.0995035	0.0111897	0.161499	-0.147641	0.0170034	0.189213	-0.138927	0.0211314	0.235648	-0.134223
ENSG00000103995.10	CEP152	3.23517	3.38614	0.150966	1.38208e-181	4.84881e-181	0.000166704	0.00111612	0.218763	0.000111624	0.00144104	0.224484	0.951435	0.984852	0.00354948	0.278093	0.678954	-0.0631954	0.0117557	0.1597	-0.146635	0.838091	0.964188	-0.0119085
ENSG00000198707.11	CEP290	2.30822	2.6986	0.390385	0	0	0.000157136	0.00106049	0.219615	0.00193824	0.0133682	0.180279	0.601772	0.845333	-0.0304117	0.700876	0.9126	-0.0223867	0.80821	0.945946	0.0141463	0.387004	0.788585	-0.0504077
ENSG00000182923.13	CEP63	3.01428	2.78432	-0.229959	0	0	2.06465e-05	0.000190054	-0.247209	0.000248204	0.00267295	-0.212947	0.817368	0.938192	-0.0134585	0.018458	0.20804	-0.137166	0.112377	0.462498	-0.092476	0.369796	0.778084	0.0522596
ENSG00000112877.7	CEP72	2.57896	2.65477	0.0758086	9.76762e-45	1.83501e-44	0.000114418	0.000809857	0.224136	0.000937249	0.00755074	0.192392	0.608791	0.848397	-0.0298259	0.542489	0.848554	0.0354926	0.0064657	0.118932	0.158461	0.897802	0.978478	-0.00748528
ENSG00000148019.9	CEP78	2.52588	2.69629	0.170407	5.52964e-282	3.00595e-281	0.00190436	0.00873821	0.180582	0.000340426	0.00343413	0.208226	0.242644	0.579301	0.0680747	0.356776	0.738432	0.0536966	0.0201897	0.207144	0.13522	0.0133208	0.188633	0.144063
ENSG00000182504.7	CEP97	2.4551	2.55993	0.104828	8.05259e-77	1.80459e-76	6.93062e-08	1.45987e-06	-0.312407	0.00282668	0.0178356	-0.173699	0.000218637	0.00789156	0.214816	0.158272	0.554624	0.082193	0.0357314	0.28182	0.122273	0.0326808	0.295658	0.124366
ENSG00000134255.10	CEPT1	3.77359	3.98213	0.208546	4.74136e-277	2.51e-276	2.96773e-06	3.64777e-05	0.27111	5.42588e-05	0.000800118	0.234449	0.0343368	0.203707	-0.12321	0.487677	0.820187	-0.0404425	0.546456	0.837209	-0.0351445	0.0313182	0.288289	-0.125355
ENSG00000167123.15	CERCAM	0.459116	0.65514	0.196024	3.70987e-195	1.38025e-194	0.0130943	0.0433859	-0.144418	0.014616	0.0634676	-0.142128	0.673524	0.877801	-0.0245532	0.732653	0.924792	0.0199078	0.733532	0.920546	-0.0198397	0.523927	0.863014	-0.0371386
ENSG00000100422.10	CERK	4.83379	4.84551	0.0117157	0.000543025	0.000644203	1.4808e-15	4.15474e-13	-0.458894	3.6935e-08	2.12356e-06	-0.318811	1.58373e-09	1.07504e-06	0.349103	0.862586	0.969419	0.0100871	0.567712	0.848704	0.0333001	7.85399e-06	0.00127132	0.25938
ENSG00000188452.10	CERKL	4.41241	4.04733	-0.36508	0	0	0.00038091	0.00225534	-0.206523	0.000300938	0.00312106	-0.21008	0.764725	0.918918	-0.0174417	0.89729	0.976604	-0.00752305	0.0414166	0.303458	-0.118749	0.262451	0.699703	-0.065292
ENSG00000143418.16	CERS2	4.51026	4.84539	0.33512	0	0	5.86485e-06	6.55412e-05	-0.262952	8.98277e-06	0.000183697	-0.257721	0.688581	0.884226	0.0233566	0.310706	0.703787	0.0590678	0.719597	0.913739	0.0209216	0.815261	0.958946	0.0136165
ENSG00000090661.8	CERS4	3.53825	3.60505	0.0668	6.82687e-30	1.15064e-29	2.10301e-15	5.33177e-13	0.456461	6.75626e-08	3.49317e-06	0.312669	0.000549774	0.0147562	-0.200871	0.00112193	0.0447984	-0.189457	0.857619	0.962706	0.0104556	0.000934647	0.0377501	-0.192437
ENSG00000087237.7	CETP	1.077	1.0501	-0.0269079	0.00268732	0.0031124	0.000335154	0.0020214	0.208461	0.210859	0.417177	0.0728961	0.0021011	0.0359167	-0.17889	0.0255212	0.244666	-0.130028	0.638805	0.878931	-0.0273535	0.0546487	0.380031	-0.111907
ENSG00000070761.4	CFAP20	4.39133	4.3725	-0.0188372	2.7263e-06	3.44025e-06	5.28134e-08	1.14928e-06	0.315188	9.06536e-05	0.00122362	0.2274	0.0190068	0.143561	-0.136532	0.335681	0.724486	0.0560969	0.612658	0.86816	-0.0295043	0.867424	0.970399	0.0097286
ENSG00000163001.8	CFAP36	3.19168	3.75471	0.563029	0	0	0.000132	0.000914911	0.222109	0.00131353	0.00981904	0.186851	0.258007	0.594791	-0.0659033	0.278907	0.679759	0.0630884	0.32549	0.701196	0.0572912	0.713974	0.932019	-0.0213603
ENSG00000003402.16	CFLAR	3.85449	3.97017	0.115675	2.58995e-118	6.97291e-118	0.00018973	0.00124843	0.216889	7.35665e-06	0.000156686	0.260184	0.177952	0.501157	0.078478	0.260601	0.66318	0.0655456	0.421287	0.770011	0.0468616	0.796227	0.953941	-0.0150495
ENSG00000143375.11	CGN	0.623075	0.720033	0.0969582	3.2871e-70	7.13465e-70	6.26928e-06	6.9361e-05	0.262141	0.000257838	0.00276116	0.212383	0.362108	0.690954	-0.0531042	0.769683	0.935831	0.0170634	0.268936	0.654622	0.0644127	0.488782	0.847794	-0.0403399
ENSG00000128849.10	CGNL1	0.145021	0.138972	-0.00604978	0.00588607	0.00673192	0.0116227	0.0393463	0.146868	0.10336	0.261387	0.0948722	0.178122	0.501166	-0.0784473	0.703856	0.913147	-0.0221526	0.153728	0.524977	0.0830997	0.168232	0.602265	-0.080272
ENSG00000226067.3	CH17-118O6.2	1.0086	1.06459	0.0559868	2.64785e-07	3.41414e-07	0.00136406	0.0066352	0.186222	0.0203006	0.0808604	0.135101	0.506132	0.791567	-0.0387449	0.617029	0.879088	-0.0291421	0.436472	0.779618	-0.0453454	0.464323	0.836251	-0.0426411
ENSG00000275552.1	CH17-302M23.1	0.0619317	0.244793	0.182862	9.04447e-278	4.80735e-277	0.000582692	0.00323099	-0.199963	0.0268343	0.0991699	-0.128895	0.701146	0.890149	-0.0223655	0.424209	0.78194	0.0465674	0.381616	0.743068	-0.050982	0.277209	0.714428	-0.0633117
ENSG00000197180.2	CH17-340M24.3	1.65163	1.79628	0.144655	4.81856e-33	8.32352e-33	0.0151668	0.0487558	-0.141351	0.0335129	0.11697	-0.123779	0.84414	0.946413	0.0114577	0.0300963	0.264875	-0.126274	0.540522	0.833886	-0.0356657	0.922292	0.984168	-0.00568499
ENSG00000223804.2	CH17-472G23.2	0.976523	0.975869	-0.000653803	0.956139	0.958508	0.000400375	0.00235865	0.205763	0.261834	0.477119	0.0653764	0.0463896	0.243132	-0.115987	0.00188325	0.0602268	-0.180772	7.63891e-05	0.0114818	-0.229774	0.0639038	0.404916	-0.107906
ENSG00000275993.1	CH507-42P11.8	0.193304	0.201066	0.00776199	0.0128226	0.0144757	0.00010818	0.000770885	0.224926	0.0062808	0.0333755	0.159016	0.214546	0.547368	-0.0723112	0.971492	0.994605	-0.00208271	0.425433	0.772623	-0.0464445	0.170822	0.604239	-0.0797866
ENSG00000143942.4	CHAC2	4.25044	4.02609	-0.224343	1.59139e-188	5.74699e-188	0.00919589	0.0323973	-0.151586	0.000881754	0.00722537	-0.193379	0.219934	0.554923	-0.0714694	0.0141994	0.182639	-0.142733	0.00758454	0.12697	-0.155377	0.390386	0.790046	0.0500496
ENSG00000250479.5	CHCHD10	5.51083	5.46457	-0.0462648	1.5181e-13	2.16461e-13	0.00128457	0.00630541	-0.187222	0.000108434	0.00141286	-0.224893	0.747633	0.911919	-0.0187518	0.62888	0.884534	-0.0281654	0.418919	0.768688	-0.0471008	0.173318	0.608666	0.079324
ENSG00000106554.8	CHCHD3	5.98319	5.36928	-0.613907	0	0	7.76097e-10	3.12264e-08	0.355602	0.00355545	0.0212791	0.169592	0.264011	0.600734	-0.0650791	0.0656954	0.383475	-0.107188	0.101029	0.445975	-0.0955182	0.00485345	0.108305	0.16388
ENSG00000159685.7	CHCHD6	2.20276	2.15102	-0.0517379	7.69978e-08	1.00432e-07	0.00178617	0.00828988	0.181677	0.233632	0.44375	0.0693937	0.154204	0.469055	-0.0830038	0.411729	0.776555	0.0478323	0.574193	0.852458	0.0327444	0.984718	0.995983	0.00111631
ENSG00000153922.7	CHD1	3.99323	3.82695	-0.166277	5.16048e-187	1.85121e-186	2.1997e-06	2.83629e-05	0.274623	0.00123863	0.00935886	0.187825	0.0159896	0.129262	-0.140235	0.0253134	0.243785	-0.130212	0.882674	0.970282	-0.00860089	0.0564971	0.384126	-0.111066
ENSG00000173575.15	CHD2	4.28693	4.52397	0.237032	4.286e-264	2.14995e-263	0.00477028	0.0187558	-0.164201	0.442502	0.655099	-0.0447517	0.115161	0.401747	0.091767	0.0907704	0.438897	0.0985124	0.856042	0.962115	0.0105727	0.582133	0.88754	-0.0320675
ENSG00000170004.13	CHD3	5.29845	5.1985	-0.0999481	7.28662e-90	1.73905e-89	0.00332579	0.0139941	0.170797	0.00375119	0.0221358	0.16862	0.737739	0.907585	-0.0195144	0.873644	0.972961	0.00926822	0.602018	0.86461	-0.0303911	0.420979	0.808936	-0.0468927
ENSG00000116254.14	CHD5	0.0817414	0.104012	0.022271	2.82169e-39	5.09759e-39	0.00075282	0.00400242	0.195915	0.0271064	0.0998248	0.128666	0.604485	0.84756	-0.0301849	0.214554	0.620002	0.07231	0.436178	0.779291	0.0453745	0.567744	0.881701	-0.0332973
ENSG00000100888.9	CHD8	4.22117	4.4059	0.184733	5.46103e-265	2.7492e-264	0.00461379	0.0182359	-0.164821	0.309084	0.527584	-0.0592661	0.119874	0.410833	0.0905967	0.24011	0.646283	0.068442	0.748207	0.926258	0.0187076	0.835269	0.963469	-0.0121191
ENSG00000177200.12	CHD9	3.25425	3.28979	0.0355417	3.20056e-12	4.48219e-12	8.51308e-06	9.00205e-05	-0.258386	0.00938329	0.0452043	-0.151184	0.105393	0.385234	0.0943178	0.226198	0.632712	-0.070509	0.151195	0.52004	0.0836141	0.861928	0.969353	0.0101359
ENSG00000016391.7	CHDH	2.42033	2.33764	-0.082696	4.90078e-43	9.09169e-43	0.000611807	0.0033667	0.199198	0.00838069	0.0414855	0.153423	0.000402879	0.0121111	-0.205668	0.564693	0.859145	-0.03356	0.642314	0.880306	-0.0270676	0.0214276	0.237192	-0.133917
ENSG00000133048.9	CHI3L1	0.312901	0.436796	0.123895	4.45325e-73	9.7951e-73	0.000106647	0.000762804	0.225127	0.00400666	0.0233358	0.167419	0.592863	0.841639	-0.0311597	0.888229	0.97486	-0.00819093	0.0694241	0.381135	-0.105743	0.99416	0.998335	-0.000426555
ENSG00000204116.8	CHIC1	2.01236	2.11336	0.101004	9.42906e-89	2.23996e-88	0.00523975	0.020261	0.162448	0.0269887	0.0995136	0.128765	0.2762	0.613605	-0.0634447	0.0051097	0.106988	0.162919	0.0250865	0.231838	0.130414	0.0136046	0.190601	-0.143625
ENSG00000133063.12	CHIT1	0.30301	0.470475	0.167465	6.29202e-232	2.73956e-231	1.80748e-06	2.40575e-05	-0.276903	0.00429027	0.0247275	-0.166164	0.261801	0.598748	0.0653809	0.182881	0.584146	-0.0775961	0.837711	0.956481	0.0119369	0.658	0.915761	-0.0257979
ENSG00000134121.6	CHL1	2.18817	1.83194	-0.356225	1.3069e-258	6.39264e-258	1.70315e-11	1.19465e-09	0.388522	2.26113e-09	2.13368e-07	0.345811	4.27531e-08	1.30385e-05	-0.317334	0.249023	0.655189	-0.0671617	0.780544	0.937124	-0.016237	2.20031e-07	9.44922e-05	-0.3003
ENSG00000234661.2	CHL1-AS1	0.249624	0.205915	-0.0437089	4.39938e-10	5.97574e-10	1.27856e-05	0.000127511	0.253313	3.7211e-05	0.00058742	0.239505	0.634894	0.860275	-0.0276727	0.78439	0.941205	0.0159452	0.631649	0.874459	0.0279383	0.676446	0.921861	-0.0243202
ENSG00000224318.2	CHL1-AS2	0.267685	0.251932	-0.0157522	0.0428545	0.0473131	0.000155718	0.00105227	0.219746	0.0125372	0.0564927	0.145315	0.245419	0.582424	-0.0676755	0.97195	0.99459	-0.00204927	0.392178	0.74935	0.0498608	0.338779	0.75969	-0.0557385
ENSG00000203668.1	CHML	2.78617	2.94361	0.157445	7.90231e-166	2.60313e-165	5.73727e-05	0.000451832	0.233692	3.43014e-05	0.000549737	0.240584	0.887353	0.963497	-0.00825551	0.38041	0.754901	0.0511112	0.143833	0.510316	0.0851473	0.252213	0.691058	0.0667113
ENSG00000130724.5	CHMP2A	6.05706	5.93145	-0.125614	8.73241e-123	2.4011e-122	0.00225068	0.0100469	0.177698	0.0150764	0.0648116	0.141477	0.917338	0.97473	-0.00604868	0.754912	0.93209	-0.0181927	0.246961	0.634529	0.0674551	0.250926	0.689504	-0.0668927
ENSG00000083937.5	CHMP2B	4.06737	4.28736	0.219988	1.33595350635473e-320	8.68221559436823e-320	0.00165292	0.0077726	0.182994	0.00775773	0.0391383	0.154937	0.477698	0.773544	-0.0413747	0.299281	0.694581	-0.0604793	0.943797	0.984305	0.00410861	0.58895	0.890129	-0.0314899
ENSG00000115561.11	CHMP3	3.50533	3.8843	0.378973	0	0	3.72883e-06	4.43561e-05	0.268402	0.0386015	0.128772	0.120439	0.0044188	0.0583343	-0.16562	0.331104	0.721116	-0.0566304	0.556928	0.843429	-0.0342315	0.0116997	0.176612	-0.146733
ENSG00000101421.3	CHMP4B	6.6003	6.57099	-0.0293129	1.83958e-22	2.90117e-22	4.1787e-05	0.000345239	0.237961	8.15623e-05	0.00111885	0.228868	0.904309	0.969946	0.00700632	0.0125379	0.170988	0.145314	0.0156974	0.181396	0.140625	0.755362	0.944	-0.0181582
ENSG00000164695.4	CHMP4C	0.930286	1.3968	0.466511	0	0	0.0127939	0.0425646	0.144898	0.066721	0.191857	0.106784	0.495544	0.785636	-0.0397147	0.438663	0.791051	0.0451292	0.0190552	0.199095	0.136477	0.330098	0.753471	-0.0567483
ENSG00000086065.10	CHMP5	5.17361	5.18054	0.00693006	0.0753332	0.0821707	4.32632e-12	3.61265e-10	0.399654	6.01608e-05	0.000873682	0.233047	4.98918e-07	9.99879e-05	-0.291422	0.0668488	0.385186	-0.106734	0.00107161	0.0453722	-0.19021	6.95582e-07	0.000212132	-0.287742
ENSG00000147457.10	CHMP7	3.55952	3.9114	0.351881	0	0	2.94027e-11	1.86924e-09	-0.383993	0.00112655	0.00870906	-0.18939	7.53022e-07	0.000135434	0.286856	0.355614	0.738133	-0.0538264	0.926079	0.980206	0.00540711	0.00365385	0.0920813	0.169098
ENSG00000110172.8	CHORDC1	4.07294	4.06633	-0.00660929	0.142291	0.152829	0.0140533	0.0459198	0.142949	0.117041	0.284925	0.0912959	0.474053	0.771142	-0.0417179	0.031343	0.269645	0.125337	0.954411	0.987397	0.00333179	0.861363	0.969442	0.0101779
ENSG00000080644.12	CHRNA3	0.156675	0.208505	0.05183	2.00086e-45	3.77785e-45	0.000218064	0.00140371	0.214855	0.174685	0.36914	0.0790727	0.153954	0.468699	-0.0830543	0.402648	0.769497	-0.0487671	0.48808	0.807443	0.040405	0.127447	0.538851	-0.0887896
ENSG00000101204.12	CHRNA4	0.0280692	0.0339756	0.00590638	1.77588e-06	2.25065e-06	0.0011437	0.00571526	-0.189141	0.000737735	0.00629018	-0.196237	0.428975	0.740033	-0.04609	0.672223	0.901855	0.0246571	0.128782	0.491114	-0.0884796	0.251625	0.690164	-0.0667941
ENSG00000169684.10	CHRNA5	1.37391	1.51929	0.14538	9.02642e-119	2.43517e-118	2.97158e-07	5.0921e-06	0.297072	0.0162715	0.0683708	0.139864	0.000998569	0.021957	-0.191363	0.760582	0.933069	-0.0177584	0.998585	0.99963	0.000103372	0.0551653	0.380854	-0.11167
ENSG00000115526.7	CHST10	2.65918	2.72433	0.0651507	7.42309e-37	1.31874e-36	0.00426464	0.0171556	0.166274	0.0043958	0.0252046	0.165716	0.810735	0.936453	0.0139565	0.789354	0.943342	0.0155691	0.460935	0.791857	0.0429651	0.194289	0.631906	0.07562
ENSG00000136213.8	CHST12	4.85069	4.59037	-0.260324	2.11273e-259	1.0368e-258	0.0069967	0.0257939	-0.156942	0.0294205	0.106557	-0.126796	0.179316	0.50345	0.0782321	0.211995	0.617784	0.072715	0.658747	0.886886	0.0257377	0.473517	0.840294	-0.0417685
ENSG00000169105.7	CHST14	2.36381	2.42849	0.0646886	3.3713e-36	5.95553e-36	0.00879076	0.0311893	0.15248	0.0937274	0.24443	0.0976227	0.368825	0.697383	-0.0523657	0.21077	0.615918	0.0729103	0.837692	0.956512	-0.0119383	0.938043	0.988494	0.00453008
ENSG00000175040.4	CHST2	3.86426	4.22629	0.362033	1.48927e-293	8.47677e-293	4.49865e-08	1.00601e-06	-0.316818	2.50448e-05	0.000424672	-0.244708	0.00258472	0.041393	0.175279	0.237148	0.643412	-0.0688749	0.700341	0.904849	-0.0224288	0.0256733	0.259607	0.129894
ENSG00000122863.5	CHST3	0.559084	0.715715	0.156631	7.45942e-167	2.46651e-166	0.00770145	0.0279272	0.155079	0.0114913	0.0527742	0.1471	0.0928667	0.361152	0.0978793	0.103186	0.464063	-0.0949198	0.281837	0.666445	-0.0627055	0.304695	0.736469	0.059806
ENSG00000160679.9	CHTOP	5.26908	5.31655	0.0474636	1.0829e-68	2.33574e-68	0.000609636	0.00335914	0.199254	0.0422598	0.13768	0.118262	0.23256	0.56838	-0.069553	0.521658	0.83815	-0.0373418	0.859195	0.963447	-0.0103386	0.102067	0.489806	-0.0952291
ENSG00000005194.11	CIAPIN1	4.93581	4.91061	-0.0251906	4.03104e-14	5.79131e-14	0.0154097	0.0493857	0.141016	0.147289	0.330815	0.0844203	0.339859	0.671832	-0.0556141	0.452382	0.800292	-0.043789	0.597501	0.862597	0.0307697	0.315262	0.744228	0.0585146
ENSG00000185043.7	CIB1	5.62464	5.83748	0.212838	4.59615e-277	2.43374e-276	0.0104337	0.0360225	0.149057	0.269692	0.485054	0.0643111	0.0508749	0.256791	-0.113703	0.639713	0.888488	-0.0272794	0.464932	0.79496	-0.042583	0.0818578	0.450218	-0.101343
ENSG00000136425.9	CIB2	1.0195	1.06527	0.0457666	1.55757e-08	2.05763e-08	0.0105179	0.0362356	0.148895	0.0180244	0.0737628	0.137678	0.901594	0.968713	-0.00720613	0.583738	0.866323	-0.0319313	0.123941	0.48271	0.0896156	0.899938	0.979487	0.00732804
ENSG00000079432.4	CIC	3.78865	4.19985	0.411206	0	0	0.000153606	0.00104303	-0.219942	0.67113	0.823474	-0.0247444	0.00211089	0.0359672	0.17881	0.0165719	0.197465	-0.139475	0.092566	0.429613	-0.0979694	0.197993	0.636474	0.0749969
ENSG00000187288.7	CIDEC	0.174694	0.204437	0.0297426	1.35557e-07	1.75887e-07	0.00311885	0.0132827	0.171949	0.522194	0.718486	0.0372938	0.132725	0.433082	-0.0875787	0.574944	0.862579	0.0326802	0.719043	0.913587	-0.0209648	0.233076	0.670762	-0.0694763
ENSG00000141076.14	CIRH1A	4.67647	4.63392	-0.0425489	3.8178e-39	6.89123e-39	0.00037068	0.00220345	0.206936	0.034915	0.120209	0.122818	0.148628	0.461159	-0.0841422	0.48102	0.81676	0.0410632	0.506104	0.816213	0.0387474	0.048976	0.360603	0.114648
ENSG00000122873.8	CISD1	3.66092	3.7857	0.124777	8.99849e-125	2.49611e-124	5.98482e-13	6.80749e-11	0.415174	5.09062e-06	0.00011669	0.264668	0.000258329	0.00892614	-0.212355	0.162477	0.56169	-0.0813712	0.284099	0.668637	0.0624117	0.259082	0.696636	-0.0657547
ENSG00000122966.10	CIT	3.2265	3.11704	-0.109463	3.29004e-85	7.68138e-85	0.000998667	0.005097	-0.191361	0.0121645	0.0551915	-0.145935	0.599137	0.844394	0.0306324	0.775407	0.938615	-0.0166274	0.880155	0.969844	0.0087869	0.684073	0.92376	0.0237138
ENSG00000164442.9	CITED2	2.93708	2.81835	-0.118722	9.21867e-42	1.69763e-41	3.62803e-05	0.000307346	-0.239841	0.000226948	0.00249382	-0.214268	0.00429528	0.0574606	0.166142	0.257185	0.661203	-0.0660171	0.529603	0.828706	-0.0366322	0.429127	0.814404	0.0460749
ENSG00000136108.11	CKAP2	4.82116	5.11486	0.29371	0	0	4.01338e-05	0.000334205	-0.2385	0.00452324	0.0257808	-0.165188	0.255894	0.593232	0.0661966	0.264688	0.666167	0.064987	0.00142831	0.0528222	0.185453	0.433064	0.816502	0.0456829
ENSG00000136026.10	CKAP4	4.65104	4.4208	-0.230242	4.33847e-217	1.77719e-216	1.32218e-09	4.90699e-08	-0.350759	9.5162e-08	4.55112e-06	-0.309131	0.013679	0.117584	0.143512	0.61116	0.876663	0.0296288	0.524483	0.825235	0.0370889	0.0586675	0.390183	0.110106
ENSG00000166165.9	CKB	1.34257	1.95553	0.612961	4.2012e-261	2.08014e-260	1.22457e-05	0.000123059	0.253855	3.25483e-05	0.00052889	0.241276	0.250118	0.587742	0.0670067	0.336454	0.725411	-0.0560072	0.73599	0.921323	-0.0196496	0.182803	0.620638	0.0776099
ENSG00000217555.9	CKLF	1.21001	1.11617	-0.093837	1.51639e-14	2.18752e-14	0.00100404	0.0051207	-0.191274	0.000291944	0.0030458	-0.210534	0.639028	0.861549	-0.0273353	0.923533	0.983348	-0.0055939	0.49481	0.811178	0.0397824	0.461795	0.835129	-0.0428827
ENSG00000074054.14	CLASP1	4.08992	3.83255	-0.257375	3.38785e-286	1.87705e-285	0.00604887	0.0228439	0.159734	0.0608171	0.179567	0.109184	0.301491	0.638128	-0.0602035	0.0104177	0.156362	-0.149088	0.000126349	0.0157323	-0.222731	0.247292	0.687146	-0.0674079
ENSG00000104859.11	CLASRP	4.50678	4.55985	0.053073	1.07947e-30	1.83158e-30	0.0150701	0.0484968	-0.141486	0.315453	0.534295	-0.0584914	0.262738	0.599522	0.0652528	0.915568	0.981222	-0.00617868	0.767844	0.933434	-0.0172036	0.474752	0.840856	-0.041652
ENSG00000121940.12	CLCC1	2.82848	3.15355	0.325068	0	0	3.38642e-07	5.69628e-06	-0.295657	2.2898e-05	0.000393341	-0.245871	0.153504	0.46794	0.083145	0.46467	0.807236	-0.0426081	0.599995	0.86365	0.0305605	0.889026	0.976143	-0.00813208
ENSG00000175505.10	CLCF1	1.94402	2.77743	0.833417	0	0	1.73531e-05	0.000164191	0.249438	7.5735e-05	0.00105264	0.229892	0.955731	0.985904	-0.00323517	0.111002	0.477087	-0.0928313	0.290794	0.67429	0.0615511	0.57913	0.886752	-0.032323
ENSG00000109572.10	CLCN3	3.34826	3.68526	0.337002	0	0	0.000218129	0.0014037	-0.21485	0.395435	0.612704	-0.0495187	0.00784303	0.0831022	0.154723	0.783707	0.940923	0.015997	0.975336	0.992889	-0.00180177	0.111788	0.508177	0.0926279
ENSG00000171365.12	CLCN5	1.09342	1.17132	0.0778993	2.86603e-69	6.19643e-69	0.00146237	0.00702893	0.185058	5.98733e-05	0.00087131	0.233112	0.26066	0.597892	0.0655376	0.000939243	0.0405842	0.192358	0.00387558	0.0904144	0.168026	0.524827	0.86274	0.0370582
ENSG00000134873.6	CLDN10	0.238116	0.236776	-0.00133964	0.74341	0.7554	1.06276e-05	0.000109198	0.25563	0.0185474	0.0755355	0.137061	0.0111055	0.103541	-0.147795	0.643509	0.890118	-0.0269705	0.0836404	0.411417	-0.100758	0.0494069	0.362128	-0.114431
ENSG00000013297.7	CLDN11	0.243197	0.23024	-0.0129567	0.00525506	0.006023	0.00165822	0.00779579	0.18294	0.0786586	0.215242	0.10242	0.598522	0.844602	-0.030684	0.620035	0.881045	0.0288936	0.457246	0.789387	-0.0433194	0.575052	0.884627	-0.032671
ENSG00000157224.12	CLDN12	1.99747	2.475	0.477534	0	0	0.0012102	0.00599913	0.188209	3.30449e-06	8.20004e-05	0.269838	0.0480077	0.248518	0.115142	0.665172	0.898871	0.0252215	0.669785	0.890747	-0.024852	0.173795	0.608819	0.0792361
ENSG00000106404.10	CLDN15	2.76571	2.97127	0.205561	2.66018e-177	9.18577e-177	0.00441084	0.0176358	-0.165653	0.0525166	0.161897	-0.112908	0.369921	0.698076	0.052246	0.1951	0.600833	-0.0754828	0.0966911	0.438601	-0.0967533	0.347508	0.764279	-0.0547397
ENSG00000113946.3	CLDN16	0.0810508	0.0459051	-0.0351457	4.78621e-43	8.87993e-43	0.00844312	0.030144	0.153276	0.118488	0.287052	0.0909372	0.231966	0.567851	-0.0696415	0.139813	0.524623	-0.08601	0.396896	0.753508	-0.0493658	0.332439	0.754559	-0.0564742
ENSG00000066405.9	CLDN18	0.0608881	0.0506737	-0.0102145	4.84252e-07	6.20781e-07	3.97088e-07	6.52806e-06	0.293924	0.0273418	0.100498	0.12847	0.000553456	0.0147985	-0.200767	0.346133	0.731365	0.0548961	0.0229215	0.221357	0.132428	0.00360642	0.0912137	-0.169335
ENSG00000172322.10	CLEC12A	0.137443	0.115804	-0.0216384	1.32303e-08	1.7501e-08	0.00286722	0.0123334	0.173447	0.0934089	0.243902	0.0977174	0.322129	0.657729	-0.0576904	0.852787	0.967135	-0.0108145	0.922501	0.97903	-0.00566961	0.296068	0.729526	-0.0608827
ENSG00000038532.11	CLEC16A	3.28814	2.97013	-0.318005	0	0	1.44283e-09	5.28947e-08	0.349959	0.000470164	0.00440502	0.203298	0.0426434	0.232292	-0.118043	0.0128552	0.173295	-0.144799	0.339179	0.711954	-0.0556924	0.070921	0.423975	-0.105181
ENSG00000187912.8	CLEC17A	4.93594	4.88422	-0.0517275	8.43616e-25	1.36168e-24	1.70197e-07	3.18918e-06	0.303033	1.15742e-06	3.49433e-05	0.282013	0.979514	0.993537	-0.00149653	0.0947637	0.447713	-0.0973162	0.845924	0.959249	0.0113249	0.953488	0.990974	0.00339928
ENSG00000110852.4	CLEC2B	1.44226	2.08599	0.64373	0	0	0.00449234	0.0178531	0.165315	0.0439957	0.14169	0.117284	0.270601	0.607258	-0.0641892	0.860281	0.969365	0.0102581	0.131959	0.49471	0.0877522	0.0119094	0.178497	-0.14637
ENSG00000104938.13	CLEC4M	0.0466419	0.0523803	0.00573844	0.0061083	0.00698153	4.34755e-06	5.05445e-05	0.266567	0.000677692	0.00586859	0.197585	0.394979	0.714235	-0.0495664	0.204057	0.61046	-0.0739947	0.504068	0.815116	-0.0389331	0.423747	0.810554	-0.0466138
ENSG00000155962.9	CLIC2	2.27643	2.80278	0.526346	0	0	0.000888709	0.00462441	0.193252	0.0449356	0.143836	0.116768	0.000252379	0.00879272	-0.2127	0.711298	0.91552	-0.0215695	0.358456	0.725635	0.0535094	0.000972738	0.0386944	-0.191789
ENSG00000169504.11	CLIC4	4.99931	5.08049	0.0811825	1.2981e-63	2.73542e-63	5.61977e-08	1.21289e-06	-0.314555	3.77998e-06	9.15329e-05	-0.26824	0.112741	0.398257	0.0923825	0.674902	0.903031	0.0244433	0.357465	0.725234	0.0536198	0.33227	0.754256	0.056494
ENSG00000113282.10	CLINT1	5.10783	4.99496	-0.112865	1.24224e-124	3.44317e-124	1.56122e-20	3.28528e-17	-0.531768	8.05818e-18	8.47841e-14	-0.49352	0.867135	0.954997	0.00975003	0.642058	0.889573	-0.0270884	0.331617	0.706656	0.0565703	0.0976417	0.481414	-0.0964789
ENSG00000106665.12	CLIP2	4.46088	4.29425	-0.16663	8.85765e-138	2.59345e-137	4.55213e-06	5.25455e-05	0.266015	5.73438e-05	0.000839725	0.233699	0.483831	0.778026	-0.0408005	0.750648	0.930757	-0.01852	0.602534	0.864584	-0.0303479	0.484232	0.84625	-0.0407631
ENSG00000115295.16	CLIP4	3.33801	4.21046	0.872454	0	0	0.000177233	0.00117688	-0.217878	2.61125e-06	6.71743e-05	-0.272616	0.0278366	0.179353	-0.128062	3.16602e-05	0.00456318	0.241641	1.28145e-07	0.000207427	0.306024	0.000143263	0.0108442	-0.220941
ENSG00000013441.12	CLK1	4.57118	5.05545	0.484266	0	0	2.69062e-08	6.52288e-07	-0.321987	0.0306351	0.109691	-0.125865	0.00065045	0.016611	0.198233	0.208702	0.614141	-0.0732416	0.313348	0.69248	-0.0587462	0.320806	0.747919	0.0578483
ENSG00000179335.15	CLK3	2.86291	3.03278	0.16987	5.52616e-272	2.86845e-271	2.97464e-08	7.07292e-07	-0.320985	0.0913168	0.239928	-0.0983462	0.00642253	0.0737312	0.158589	0.394895	0.763978	-0.0495752	0.622466	0.871204	0.028693	0.742627	0.941561	0.0191372
ENSG00000109684.11	CLNK	1.54266	1.04282	-0.499841	0	0	2.38276e-11	1.5718e-09	0.385744	3.11379e-08	1.85619e-06	0.320527	2.69361e-08	9.29207e-06	-0.321976	0.135436	0.518742	-0.0869714	0.369061	0.734111	-0.0523398	4.61276e-07	0.000161777	-0.292284
ENSG00000074201.5	CLNS1A	5.06419	5.02718	-0.0370108	2.5064e-35	4.39811e-35	0.000461034	0.00266453	0.2036	0.548991	0.739165	0.0349228	0.000226147	0.00806578	-0.21432	0.874787	0.973307	0.00918367	0.994434	0.99861	0.000406569	0.335763	0.756391	-0.0560874
ENSG00000104853.12	CLPTM1	5.06138	5.40353	0.342146	0	0	1.12731e-05	0.00011471	-0.254893	0.0651647	0.188801	-0.107399	0.00291291	0.0446441	0.173166	0.709791	0.914755	-0.0216874	0.226058	0.610411	-0.0705303	0.307514	0.738448	0.0594586
ENSG00000049656.10	CLPTM1L	5.91143	5.5392	-0.372229	0	0	1.33624e-15	3.85185e-13	-0.459603	3.43009e-13	1.89946e-10	-0.419432	4.41372e-09	2.51021e-06	0.339542	0.1767	0.579536	-0.0787049	0.478271	0.802252	-0.041321	3.09376e-07	0.000116253	0.296636
ENSG00000250433.1	CLSTN2-AS1	0.0929475	0.0488935	-0.044054	7.97288e-52	1.56476e-51	7.33734e-06	7.95465e-05	0.260216	0.0495279	0.155276	0.11437	0.000654129	0.0166645	-0.198144	0.513483	0.833479	-0.0380779	0.707059	0.908286	-0.0219014	0.00345133	0.0890028	-0.170129
ENSG00000175416.9	CLTB	4.97826	5.21933	0.241069	2.45225e-283	1.34138e-282	0.0079177	0.0285539	0.154538	0.00898492	0.0437661	0.152047	0.875543	0.958487	0.00912782	0.12249	0.498078	-0.0899627	0.065803	0.37253	-0.107145	0.559983	0.878727	0.0339668
ENSG00000120885.16	CLU	0.309331	1.4524	1.14307	0	0	0.00545042	0.0209485	0.161707	0.871049	0.938866	-0.00946025	0.0208639	0.150821	-0.134502	0.601217	0.873295	-0.0304581	0.525503	0.825975	-0.0369978	0.0328573	0.29611	-0.124241
ENSG00000103351.9	CLUAP1	1.19557	1.37092	0.175349	8.82356e-213	3.55086e-212	0.00585665	0.0222257	0.160348	0.0826299	0.223178	0.101088	0.333473	0.668249	-0.0563536	0.873849	0.972829	-0.00925306	0.949456	0.985469	-0.00369433	0.765912	0.946338	-0.0173511
ENSG00000132361.13	CLUH	5.42371	5.18518	-0.238532	0	0	0.00279572	0.0120752	0.173895	0.0522774	0.161396	0.113023	0.320199	0.655761	-0.0579209	0.268909	0.670217	0.0644163	0.220267	0.605734	0.0714178	0.349147	0.765562	0.054554
ENSG00000092009.7	CMA1	0.271202	0.39743	0.126228	9.04771e-45	1.69992e-44	4.59439e-05	0.000373569	0.236692	0.029685	0.107293	0.126591	0.163829	0.482229	-0.0811104	0.000154235	0.0129306	-0.219883	0.000810147	0.0396463	-0.194741	0.214306	0.652719	-0.0723491
ENSG00000168405.11	CMAHP	3.03623	2.62802	-0.40821	0	0	0.00953178	0.0333795	-0.150871	0.026658	0.098657	-0.129044	0.233429	0.568854	0.0694238	0.555836	0.853943	0.0343264	0.275975	0.661654	0.0634744	0.903875	0.980425	-0.00703827
ENSG00000111726.9	CMAS	5.01858	5.23502	0.21644	0	0	0.00023505	0.00149747	0.213752	0.000399868	0.00388837	0.205783	0.605255	0.847566	-0.0301206	0.122421	0.498184	-0.0899792	0.831316	0.953525	-0.0124143	0.817787	0.95945	0.013427
ENSG00000164237.5	CMBL	2.58192	4.1957	1.61379	0	0	2.95047e-05	0.000256981	0.242567	0.00771987	0.0390222	0.155033	0.00295017	0.0449207	-0.17294	0.254759	0.660127	0.0663547	0.0490128	0.326281	0.11463	0.00504312	0.111239	-0.163164
ENSG00000187118.9	CMC1	2.16529	2.058	-0.107293	1.9963e-110	5.19131e-110	0.00330202	0.0139108	0.170926	0.0979387	0.252193	0.0963937	0.229243	0.565131	-0.0700491	0.330874	0.721137	-0.0566573	0.117092	0.471031	-0.0912831	0.900578	0.979525	0.00728091
ENSG00000103121.5	CMC2	2.1008	2.05164	-0.049157	1.30623e-32	2.25026e-32	0.011228	0.0382191	0.147572	0.924748	0.966114	0.00550478	0.0200909	0.148133	-0.135327	0.0330117	0.276979	-0.124131	0.00688983	0.121426	-0.15724	0.104182	0.493205	-0.094647
ENSG00000153815.13	CMIP	3.81903	3.4659	-0.353128	1.18392005268918e-314	7.48145035075707e-314	0.000111177	0.000789036	0.224541	0.0037039	0.0219367	0.168851	0.415042	0.730489	-0.0474944	0.136166	0.519083	-0.0868094	0.033251	0.271202	-0.123963	0.566013	0.881419	-0.0334463
ENSG00000162368.10	CMPK1	6.42764	6.73176	0.304121	0	0	1.84649e-05	0.000173	0.248644	0.000411901	0.0039778	0.20533	0.495254	0.78547	-0.0397415	0.202714	0.609212	-0.0742149	0.0825603	0.409938	0.101111	0.281167	0.717424	0.0627928
ENSG00000134326.8	CMPK2	2.64043	2.07674	-0.563689	0	0	1.66623e-15	4.43829e-13	0.458077	1.76679e-11	4.04114e-09	0.38822	0.000282475	0.00948026	-0.211026	0.365814	0.745119	0.0526957	0.814038	0.947183	0.0137084	0.000629783	0.029255	-0.198742
ENSG00000184220.7	CMSS1	4.37683	3.55388	-0.822956	0	0	3.4401e-08	8.01662e-07	0.319527	0.161589	0.351564	0.0815434	0.00907576	0.0917297	-0.151847	0.122465	0.498075	-0.0899686	0.0692223	0.381022	-0.105819	0.16736	0.601394	0.0804367
ENSG00000089505.14	CMTM1	0.431671	0.426934	-0.00473697	0.55452	0.570628	0.00469468	0.0185104	-0.164498	0.251317	0.46492	-0.0668375	0.127624	0.425002	0.0887483	0.126523	0.504438	-0.0890054	0.0546896	0.344561	-0.111889	0.216014	0.654794	0.0720804
ENSG00000137200.9	CMTR1	5.26016	5.14526	-0.114896	4.46822e-157	1.41945e-156	2.76087e-12	2.50418e-10	0.403233	5.05614e-08	2.74926e-06	0.315632	0.0229181	0.159638	-0.132432	0.0267213	0.250243	-0.12899	0.36519	0.731389	-0.0527643	5.87965e-05	0.00578156	-0.233359
ENSG00000133313.11	CNDP2	5.45257	5.39452	-0.0580514	2.3549e-103	5.94389e-103	0.000101135	0.000731087	0.225871	0.000672408	0.00583484	0.197709	0.826507	0.940118	-0.0127738	0.85185	0.966854	0.0108842	0.729101	0.91849	0.020183	0.718805	0.934096	-0.0209834
ENSG00000198515.10	CNGA1	0.271424	0.21681	-0.0546142	3.07894e-33	5.32507e-33	0.00300676	0.01286	-0.172602	0.00767328	0.038852	-0.155151	0.295272	0.6317	0.060983	0.00372535	0.0891837	-0.168746	0.479444	0.803132	-0.0412108	0.448099	0.82612	0.0442049
ENSG00000100528.8	CNIH1	3.79917	4.15547	0.356297	0	0	0.00221385	0.00991404	-0.177985	0.000346173	0.00348375	-0.207973	0.571784	0.829796	-0.0329506	0.161971	0.560768	-0.0814693	0.261516	0.648795	-0.06542	0.757784	0.944783	-0.0179726
ENSG00000149970.11	CNKSR2	0.833843	0.657207	-0.176636	1.5554e-188	5.61796e-188	6.57142e-11	3.78856e-09	0.377221	6.15252e-10	7.19264e-08	0.357693	0.000339107	0.0107629	-0.208284	0.0075768	0.132534	-0.155397	0.828223	0.95247	-0.0126455	0.0578423	0.387636	-0.110467
ENSG00000153721.14	CNKSR3	0.563455	0.817218	0.253763	0	0	9.76327e-06	0.000101506	0.256687	0.000261708	0.00279266	0.212162	0.780885	0.924974	-0.0162111	0.499408	0.826182	-0.0393596	0.205742	0.589037	-0.0737201	0.478847	0.843847	-0.0412669
ENSG00000064666.11	CNN2	7.31035	6.81096	-0.499391	0	0	0.00363072	0.0150337	-0.169213	0.358975	0.578268	-0.0534516	0.0111894	0.104093	0.147642	0.68898	0.907784	-0.023325	0.46615	0.795555	-0.042467	0.169757	0.604229	0.0799856
ENSG00000148842.14	CNNM2	0.724986	0.801421	0.0764354	2.72632e-114	7.22088e-114	0.00404737	0.0164197	-0.167234	0.442279	0.654998	0.0447737	5.15422e-05	0.00286175	0.235144	0.609255	0.87596	0.0297872	0.87626	0.967883	0.00907476	0.013802	0.191833	0.143325
ENSG00000158158.8	CNNM4	2.61278	2.93894	0.326163	0	0	0.000123849	0.000865259	0.223015	2.1054e-07	8.70409e-06	0.300771	0.0333093	0.199922	0.123922	0.528759	0.840574	0.0367074	0.16754	0.544148	0.0804028	0.565849	0.881489	0.0334604
ENSG00000182973.15	CNOT10	4.45207	4.49005	0.0379839	3.98486e-36	7.03764e-36	4.4711e-07	7.23178e-06	0.292626	0.0122235	0.0553873	0.145836	0.00314736	0.0470049	-0.171786	0.582679	0.866035	-0.0320212	0.150483	0.519288	0.0837599	0.451299	0.828754	-0.0438939
ENSG00000158435.4	CNOT11	5.47384	5.5701	0.0962631	1.98507e-225	8.42682e-225	7.69044e-06	8.26929e-05	0.259639	0.000594615	0.00530865	0.199645	0.00729405	0.0795279	-0.156137	0.680431	0.904276	0.0240031	0.114693	0.466552	0.0918854	0.108493	0.502425	-0.0934888
ENSG00000088038.14	CNOT3	4.31921	4.34058	0.0213751	9.65796e-10	1.30503e-09	0.00362964	0.0150322	-0.169218	0.00131478	0.00982493	-0.186835	0.795038	0.931202	-0.0151393	0.56741	0.860107	0.0333261	0.214791	0.599369	0.0722726	0.0876826	0.461738	-0.0994666
ENSG00000138767.9	CNOT6L	2.01805	2.18761	0.169557	1.09937e-225	4.67354e-225	0.000176297	0.00117177	-0.217954	0.0098901	0.0471067	-0.150133	0.00807462	0.084703	0.154154	0.00291892	0.0782458	-0.17313	0.472798	0.799509	-0.0418364	0.0235239	0.249252	0.131852
ENSG00000198791.8	CNOT7	5.2263	5.2659	0.039604	1.33043e-39	2.40849e-39	0.00180132	0.00835098	0.181533	0.146906	0.330237	0.0845002	0.0740345	0.318265	-0.104042	0.860548	0.969251	0.0102383	0.0562271	0.347077	-0.111187	0.873519	0.971793	-0.00927747
ENSG00000155508.10	CNOT8	4.684	4.96734	0.283347	0	0	0.00177289	0.00824644	-0.181804	0.0258679	0.0964115	-0.129724	0.422039	0.735301	0.0467857	0.253137	0.658762	-0.0665817	0.734973	0.920926	0.0197282	0.377683	0.783709	-0.0514043
ENSG00000173786.13	CNP	4.21462	4.2296	0.0149831	1.803e-05	2.22956e-05	0.0125358	0.0418385	0.145318	0.130514	0.30502	0.0880814	0.212841	0.545001	-0.0725807	0.446382	0.79671	0.0443723	0.694596	0.902078	-0.0228813	0.0133353	0.188712	-0.14404
ENSG00000115649.12	CNPPD1	5.35768	5.43371	0.0760292	3.88822e-89	9.25146e-89	5.80746e-05	0.000456335	0.233527	0.000113779	0.0014608	0.224215	0.579439	0.83446	-0.0322967	0.223194	0.629835	-0.0709671	0.594545	0.861284	0.0310182	0.169531	0.604037	-0.0800279
ENSG00000257727.2	CNPY2	3.56794	3.53198	-0.0359677	6.07808e-09	8.08733e-09	0.000935388	0.00481963	-0.192424	0.0076429	0.0387541	-0.155228	0.819891	0.9395	0.0132692	0.32637	0.717715	0.0571871	0.551474	0.840491	0.034706	0.42713	0.813622	0.0462745
ENSG00000118432.12	CNR1	2.26701	2.55637	0.289365	8.49946e-254	4.06302e-253	0.00333364	0.0140215	0.170754	0.0160144	0.067696	0.140202	0.0173669	0.135604	-0.138475	0.00250886	0.0719264	0.175802	0.00229259	0.069116	0.177377	1.29974e-05	0.00191262	-0.253106
ENSG00000162852.10	CNST	3.183	3.19279	0.00979331	0.00911179	0.0103391	2.20311e-06	2.83721e-05	-0.274605	0.00178016	0.012495	-0.181734	0.0499688	0.254291	0.11415	0.710386	0.91513	0.0216408	0.711735	0.910459	0.0215352	0.227055	0.667122	0.0703791
ENSG00000106603.14	COA1	3.96277	3.8213	-0.141474	5.95451e-206	2.31996e-205	9.64503e-07	1.38634e-05	0.284077	0.00759911	0.0385786	0.15534	0.00364691	0.0519228	-0.169132	0.892898	0.975913	0.00784663	0.0588269	0.353583	0.110037	0.0546623	0.379874	-0.111901
ENSG00000168275.11	COA6	4.72036	4.72077	0.000406997	0.943053	0.9462	0.00573237	0.0218052	0.160754	0.906404	0.957551	0.00685224	0.0137664	0.118047	-0.143379	0.246897	0.653106	-0.0674642	0.404723	0.75946	-0.0485524	0.443541	0.823635	-0.0446499
ENSG00000068120.11	COASY	5.32376	5.10505	-0.218715	0	0	0.00249843	0.0109965	-0.175875	0.00124051	0.00936969	-0.1878	0.48676	0.779816	-0.0405277	0.014127	0.182266	-0.14284	0.29086	0.674293	-0.0615428	0.118568	0.523726	-0.0909173
ENSG00000136152.11	COG3	3.49535	3.48841	-0.0069374	0.0483617	0.0532591	1.50279e-14	2.95543e-12	-0.442559	2.04976e-05	0.000359143	-0.247302	5.74456e-05	0.00308374	0.233675	0.0010182	0.0428518	-0.191045	0.246647	0.634187	-0.0675	0.00203996	0.0641657	0.179399
ENSG00000103051.15	COG4	4.62942	4.69272	0.0632947	3.59292e-62	7.50282e-62	1.71478e-06	2.30422e-05	-0.277511	0.000109718	0.0014243	-0.224727	0.169179	0.489352	0.080094	0.21752	0.622842	-0.0718447	0.793374	0.941039	-0.0152651	0.775219	0.948316	-0.0166417
ENSG00000133103.13	COG6	2.81124	2.94865	0.137415	2.57062e-183	9.07761e-183	4.57406e-05	0.00037206	-0.236751	0.0165129	0.0691504	-0.139551	0.037227	0.213976	0.121302	0.00976623	0.149571	0.150385	0.0610093	0.359916	0.109103	0.321116	0.747813	0.0578112
ENSG00000204248.7	COL11A2	0.49967	0.491336	-0.00833405	0.127281	0.137135	4.26769e-11	2.59552e-09	0.380871	1.35806e-05	0.000258855	0.252552	8.33514e-08	2.19245e-05	-0.310504	0.0861022	0.428333	-0.0999655	0.263141	0.650448	-0.0651978	3.73764e-06	0.000721571	-0.268374
ENSG00000084636.14	COL16A1	0.200382	0.19444	-0.00594244	0.0578029	0.0634869	2.5721e-05	0.00022905	0.244361	7.98995e-06	0.00016763	0.259169	0.352921	0.683589	-0.0541285	0.54177	0.848312	-0.0355558	0.493846	0.810861	0.0398713	0.309434	0.740187	-0.0592232
ENSG00000082293.9	COL19A1	2.32076	2.00361	-0.317148	3.16668e-272	1.64575e-271	0.000562068	0.00313813	0.200526	0.00034996	0.00351346	0.207808	0.475089	0.771575	-0.0416202	0.354252	0.737415	0.053979	0.094456	0.434266	0.0974069	0.0848078	0.457592	-0.10038
ENSG00000108821.10	COL1A1	0.585479	0.454746	-0.130734	7.78857e-141	2.31033e-140	2.17374e-11	1.43843e-09	0.386505	8.13971e-10	9.06264e-08	0.355172	0.0144018	0.121709	-0.142437	0.00479407	0.103681	0.164109	0.00177441	0.0597421	0.181789	0.0410816	0.331727	-0.118945
ENSG00000171502.11	COL24A1	2.43656	2.19121	-0.245355	4.53246e-179	1.57882e-178	3.5914e-06	4.29397e-05	-0.26885	0.000357182	0.00356217	-0.207499	0.0305441	0.190104	0.125934	0.494973	0.823572	-0.0397673	0.151458	0.520688	-0.0835605	0.919358	0.984281	-0.00590039
ENSG00000196739.11	COL27A1	0.105583	0.12209	0.016507	2.00976e-07	2.59854e-07	0.000367385	0.00218572	0.207072	0.00037719	0.00371244	0.206672	0.994586	0.998429	0.000395437	0.0964198	0.45078	-0.096832	0.0792601	0.403941	-0.102215	0.694559	0.927092	0.0228842
ENSG00000139219.14	COL2A1	0.0858483	0.0664618	-0.0193865	1.87464e-17	2.8049e-17	6.19841e-05	0.000481303	-0.23264	0.00707623	0.0365322	-0.156724	0.0362815	0.211195	0.121912	0.407554	0.772835	0.0482606	0.92284	0.979141	-0.00564481	0.310787	0.741065	0.0590579
ENSG00000168542.9	COL3A1	0.0517626	0.077757	0.0259944	3.37606e-33	5.83703e-33	0.000244583	0.00154743	-0.213165	0.0024436	0.015989	-0.176264	0.389977	0.710808	-0.0500929	0.60304	0.87377	-0.0303057	0.762409	0.931617	0.0176187	0.313811	0.743725	-0.0586901
ENSG00000081052.11	COL4A4	1.24523	1.19595	-0.0492765	1.80263e-21	2.8163e-21	0.000917906	0.00475634	-0.19273	0.0718591	0.20213	-0.104833	6.75868e-05	0.00341882	0.231457	0.461234	0.805724	0.0429364	0.863783	0.96489	0.00999839	0.164519	0.597097	0.080978
ENSG00000130635.12	COL5A1	1.5633	1.38426	-0.179035	1.48435e-123	4.09588e-123	0.00178362	0.00828173	0.181701	0.00518198	0.0287489	0.162656	0.0293396	0.185292	-0.12686	0.450814	0.799603	-0.043941	0.776054	0.935791	-0.0165783	0.161453	0.592407	-0.0815699
ENSG00000163359.12	COL6A3	0.0136336	0.0127805	-0.000853082	0.145121	0.155773	0.000593135	0.00328025	-0.199684	7.87309e-06	0.000165839	-0.25935	0.600915	0.845258	-0.0304834	0.947763	0.988833	-0.00381825	0.84824	0.959651	-0.0111526	0.332186	0.75431	-0.0565038
ENSG00000049089.10	COL9A2	4.1039	4.09287	-0.0110292	0.0501613	0.0552092	0.00021588	0.00139178	-0.215002	0.0221677	0.0864002	-0.133168	0.00875319	0.0894142	0.152564	0.244907	0.651446	0.0677489	0.556077	0.843171	0.0343055	0.471342	0.839266	0.0419741
ENSG00000158270.10	COLEC12	0.0976766	0.209578	0.111901	1.26398e-138	3.71271e-138	0.0030723	0.013103	0.172217	0.0238415	0.0912177	0.131553	0.493441	0.784488	0.0399086	0.116605	0.486752	0.0914046	0.163169	0.538682	-0.0812376	0.41232	0.802705	0.047772
ENSG00000130309.7	COLGALT1	4.44292	4.26082	-0.182095	9.57976e-275	5.0246e-274	0.00790085	0.0285323	-0.15458	0.384576	0.602355	-0.0506658	0.0236804	0.162739	0.131704	0.0224582	0.232002	0.132881	9.28618e-05	0.0132931	0.227065	3.66364e-05	0.00410075	0.239712
ENSG00000173163.7	COMMD1	5.09124	4.41124	-0.679995	0	0	0.00126193	0.00621166	0.187517	0.00292324	0.0183131	0.173103	0.703442	0.891128	0.0221851	0.901253	0.977581	-0.00723121	0.878969	0.969399	-0.00887459	0.0527132	0.372981	0.112815
ENSG00000140365.12	COMMD4	3.82854	3.82147	-0.00706996	0.107391	0.116156	0.000113313	0.000802845	-0.224273	0.000757839	0.00642773	-0.195809	0.537573	0.809341	0.0359257	0.213539	0.619024	0.0724703	0.9314	0.981445	0.0050169	0.448933	0.826935	0.0441237
ENSG00000149600.8	COMMD7	4.12904	4.06395	-0.0650872	8.502e-48	1.6288e-47	0.0155985	0.0499073	0.140759	0.875868	0.94112	0.00910378	0.0128942	0.113244	-0.144736	0.79133	0.943881	-0.0154196	0.0512429	0.33148	-0.113523	0.0886216	0.463205	-0.0991736
ENSG00000169019.10	COMMD8	5.09347	5.11974	0.0262619	4.18877e-07	5.37826e-07	3.95262e-07	6.50312e-06	0.293974	0.00668387	0.0349611	0.157824	0.000993821	0.0219214	-0.19144	0.390623	0.761382	0.0500246	0.257454	0.645184	0.0659798	0.0120162	0.179586	-0.146187
ENSG00000105664.7	COMP	0.0990978	0.110477	0.0113788	0.000148471	0.000179031	2.18805e-06	2.82994e-05	0.274685	1.74423e-05	0.000316685	0.249373	0.633418	0.859438	-0.0277934	0.496812	0.824611	0.039598	0.0300279	0.255511	-0.126327	0.865229	0.969799	-0.00989126
ENSG00000122218.11	COPA	6.32786	6.5625	0.234643	0	0	7.06423e-07	1.06714e-05	-0.28757	0.000119702	0.00151649	-0.223498	0.210451	0.542845	0.0729612	0.866173	0.970651	0.00982129	0.549574	0.839299	-0.0348718	0.544342	0.870741	-0.0353299
ENSG00000129083.9	COPB1	6.22808	6.31891	0.0908353	3.2382e-198	1.22117e-197	0.000711178	0.00381769	-0.19682	0.113932	0.279589	-0.0920783	0.0183603	0.140391	0.13728	0.011882	0.167023	0.146417	0.119813	0.476421	0.0906118	0.0655551	0.409219	0.107243
ENSG00000184432.6	COPB2	6.4249	6.40817	-0.0167349	1.54561e-11	2.1406e-11	5.43692e-08	1.17948e-06	-0.314892	1.23095e-07	5.6067e-06	-0.306446	0.681296	0.880946	0.0239343	0.732773	0.924667	-0.0198984	0.686603	0.898072	-0.0235132	0.783433	0.950847	-0.0160178
ENSG00000105669.9	COPE	6.40433	6.43354	0.0292131	6.74563e-12	9.39433e-12	5.106e-07	8.10299e-06	-0.291167	0.000156898	0.00186321	-0.219637	0.0627971	0.289853	0.108358	0.196014	0.601624	0.0753287	0.345878	0.715384	0.054925	0.155856	0.582744	0.0826726
ENSG00000181789.11	COPG1	6.06065	6.12061	0.0599592	1.20346e-80	2.74788e-80	2.77536e-11	1.78055e-09	-0.384475	7.46461e-07	2.45051e-05	-0.286954	8.09339e-05	0.00386189	0.228975	0.175137	0.577469	-0.07899	0.939004	0.983694	0.00445961	0.0600844	0.395235	0.109495
ENSG00000166200.11	COPS2	4.25865	4.3272	0.0685432	4.0706e-85	9.50063e-85	0.000381666	0.00225792	0.206493	0.738839	0.865571	0.0194294	0.00141701	0.0279458	-0.185586	0.0429614	0.315766	-0.117862	0.000385331	0.0276741	-0.206347	0.167095	0.601161	-0.0804869
ENSG00000141030.9	COPS3	5.98195	5.93578	-0.0461697	2.95409e-49	5.70878e-49	0.0110927	0.0378138	-0.147818	0.000340549	0.00343371	-0.20822	0.151476	0.464584	-0.0835568	0.221223	0.627723	-0.0712702	0.409405	0.763007	-0.0480704	0.148664	0.572642	0.0841346
ENSG00000138663.5	COPS4	4.9027	4.9351	0.032397	1.61651e-19	2.4757e-19	8.83601e-09	2.51605e-07	0.332911	0.0217157	0.0850322	0.133623	8.73028e-05	0.00407342	-0.227924	0.00945367	0.147577	-0.151035	0.352107	0.719777	-0.05422	0.02495	0.256359	-0.130536
ENSG00000111652.6	COPS7A	4.81435	4.79212	-0.0222339	9.29146e-08	1.21005e-07	0.000491782	0.00281441	0.202603	6.27847e-05	0.000905537	0.232465	0.413606	0.729426	0.0476407	0.284811	0.683929	0.0623195	0.762625	0.931664	0.0176022	0.313522	0.743625	0.0587252
ENSG00000111481.6	COPZ1	6.67821	6.61601	-0.0622046	1.11702e-106	2.85885e-106	0.000197743	0.00129227	-0.216286	7.82479e-05	0.00108256	-0.229442	0.80094	0.933698	-0.0146938	0.917837	0.982153	0.00601205	0.774284	0.934461	0.0167129	0.820218	0.960535	0.0132447
ENSG00000115520.5	COQ10B	3.82973	3.88269	0.0529622	3.53767e-32	6.076e-32	5.99939e-05	0.000468616	-0.233085	0.440625	0.653653	-0.0449361	0.00251287	0.0405819	0.175774	0.00635924	0.120339	-0.158779	0.980976	0.99454	-0.00138971	0.0259695	0.261347	0.129635
ENSG00000173085.10	COQ2	3.76388	3.79691	0.0330344	3.29045e-08	4.32134e-08	9.71051e-07	1.39385e-05	0.284001	0.015293	0.0654221	0.141176	5.83745e-06	0.000576701	-0.263009	0.163216	0.563043	-0.0812284	0.0186998	0.197838	-0.136885	0.0224846	0.243261	-0.132855
ENSG00000132423.7	COQ3	3.78071	3.85638	0.075668	1.33038e-36	2.35808e-36	0.000599924	0.00331257	0.199506	0.420364	0.634647	0.0469548	0.0104355	0.0997706	-0.149054	0.352412	0.736134	-0.0541856	0.875325	0.967358	0.00914389	0.756268	0.94418	-0.0180887
ENSG00000110871.11	COQ5	4.96702	4.96787	0.000852316	0.806286	0.816059	0.000106585	0.000762624	-0.225135	0.000402225	0.00390407	-0.205693	0.902717	0.969178	0.00712345	0.0128358	0.173144	-0.14483	0.00381382	0.089971	-0.168319	0.262038	0.699754	0.0653485
ENSG00000172725.10	CORO1B	3.909	3.99524	0.0862346	1.3246e-46	2.52021e-46	4.99679e-08	1.09529e-06	-0.315752	1.12407e-06	3.40343e-05	-0.282345	0.266538	0.603092	0.0647361	0.0117511	0.165736	0.146643	0.020899	0.210722	0.134465	0.0274312	0.268107	-0.128395
ENSG00000167549.15	CORO6	0.909612	0.978604	0.0689929	6.15296e-29	1.03021e-28	1.77763e-05	0.000167442	-0.24913	0.0108692	0.0506019	-0.148231	0.0733805	0.316683	0.104277	0.176443	0.579416	0.0787516	0.268045	0.653969	-0.0645325	0.227819	0.667501	0.0702637
ENSG00000006695.7	COX10	3.52081	3.48996	-0.0308505	2.19271e-13	3.11934e-13	3.59554e-05	0.000305331	0.239961	0.0203454	0.0809623	0.135052	0.134447	0.435794	-0.0871917	0.765419	0.934426	-0.0173887	0.281505	0.666259	-0.0627487	0.847189	0.96746	-0.0112308
ENSG00000014919.9	COX15	4.83572	4.89768	0.0619523	1.08762e-86	2.5586e-86	1.30635e-07	2.53827e-06	-0.305822	0.0010948	0.00851677	-0.189859	0.0236407	0.162732	0.131741	0.653854	0.894258	0.0261323	0.429811	0.775554	-0.0460066	0.0463778	0.350171	0.115994
ENSG00000112695.8	COX7A2	6.77943	6.83755	0.058122	4.83734e-30	8.16361e-30	0.00246752	0.0108878	-0.176094	0.000536341	0.00490279	-0.201257	0.476043	0.77229	-0.0415304	0.0015007	0.0537977	-0.184624	0.545395	0.836924	-0.0352375	0.379269	0.783907	-0.0512337
ENSG00000115944.11	COX7A2L	5.2736	5.40477	0.131171	1.22642e-237	5.46539e-237	7.79763e-05	0.000583311	-0.22949	0.000141936	0.00172545	-0.221074	0.642949	0.863516	0.027016	0.719493	0.918372	-0.0209298	0.368419	0.733734	-0.0524101	0.0103636	0.165463	0.149193
ENSG00000176340.3	COX8A	8.09516	8.09662	0.00145413	0.758599	0.769905	0.00678299	0.0251205	-0.157541	0.0148993	0.0642604	-0.141725	0.77785	0.92377	0.0164417	0.498491	0.825444	0.0394437	0.108036	0.457425	0.0936098	0.538862	0.867647	0.035812
ENSG00000160111.9	CPAMD8	0.377111	0.444353	0.067242	2.00116e-60	4.14227e-60	0.000231533	0.00148	-0.213974	0.356975	0.576281	-0.0536744	0.00324032	0.0479509	0.171264	0.900926	0.977428	-0.00725528	0.111438	0.460977	-0.0927183	0.0702321	0.422376	0.105438
ENSG00000235903.4	CPB2-AS1	0.246868	0.299764	0.052896	1.74516e-35	3.06719e-35	0.00112053	0.00561548	-0.189478	0.00632962	0.0335417	-0.158868	0.889311	0.964031	0.00811111	0.663292	0.898119	-0.0253723	0.323362	0.699262	0.0575436	0.789175	0.952924	0.0155827
ENSG00000108582.8	CPD	2.39065	2.94606	0.555408	0	0	1.65862e-10	8.38998e-09	-0.369266	0.00296477	0.0184962	-0.172852	0.000452857	0.0132354	0.203876	0.032363	0.274381	-0.124594	0.0197512	0.203838	-0.135699	0.00110503	0.0422784	0.189707
ENSG00000107864.11	CPEB3	0.728891	1.08716	0.358264	0	0	5.47991e-08	1.18636e-06	-0.314812	1.50654e-08	1.03602e-06	-0.327722	0.0742039	0.318863	-0.103981	2.45886e-05	0.00404233	0.244947	6.55782e-05	0.0106974	0.23187	0.0017764	0.0583162	-0.18177
ENSG00000113742.9	CPEB4	3.45915	3.68078	0.221625	1.16777e-219	4.84682e-219	0.00199779	0.0090916	-0.179759	0.108412	0.269978	-0.0935102	0.0370305	0.213547	0.121428	0.687539	0.906963	-0.0234391	0.526519	0.826893	0.036907	0.525979	0.862344	-0.0369552
ENSG00000135678.8	CPM	0.783911	0.782151	-0.00175995	0.728921	0.741142	1.97152e-05	0.000182922	0.247803	0.000489278	0.00455167	0.202682	0.00870486	0.0890935	-0.152674	0.292912	0.689765	-0.0612818	0.963499	0.989454	0.00266707	0.0359594	0.309993	-0.122123
ENSG00000085719.8	CPNE3	4.96227	5.24192	0.279648	0	0	0.000166264	0.00111459	0.218802	3.15542e-06	7.89531e-05	0.270385	0.588215	0.839686	0.0315521	0.624761	0.88299	-0.028504	0.626007	0.872736	-0.0284014	0.416165	0.805942	-0.0473802
ENSG00000196353.8	CPNE4	0.111962	0.0716873	-0.0402744	4.6361e-54	9.2314e-54	9.23532e-10	3.6325e-08	0.354028	0.000115649	0.0014767	0.223985	3.89106e-05	0.00231298	-0.238912	0.368675	0.747258	-0.052382	0.474909	0.800569	-0.0416372	0.0020842	0.0650709	-0.179029
ENSG00000178773.11	CPNE7	3.23027	2.75298	-0.477297	0	0	0.00700822	0.0258228	0.156911	0.174502	0.368902	0.0791062	0.0294784	0.18589	-0.126751	0.0495331	0.33765	-0.114368	0.944912	0.984541	0.00402694	0.927031	0.985277	0.00533731
ENSG00000139117.10	CPNE8	3.22809	3.14313	-0.084956	1.69558e-33	2.9364e-33	0.00999839	0.0347074	0.149914	0.0343502	0.118965	0.123201	0.269401	0.606052	-0.0643501	0.0364747	0.291728	-0.121786	0.0847338	0.413222	-0.100404	0.285536	0.721312	-0.0622258
ENSG00000119203.10	CPSF3	5.11508	4.94053	-0.174545	0	0	0.000331226	0.00200057	0.208639	0.0375155	0.126391	0.121119	0.220895	0.555949	-0.0713208	0.38286	0.75641	-0.050849	0.919131	0.977919	-0.00591701	0.256754	0.694902	0.066077
ENSG00000127054.15	CPSF3L	5.11658	5.1304	0.0138172	3.88198e-05	4.75679e-05	0.00927609	0.0326252	0.151413	0.0731865	0.205041	0.104348	0.558254	0.821723	-0.0341165	0.00220611	0.0671826	-0.178046	0.614181	0.867746	-0.029378	0.144501	0.566455	-0.0850058
ENSG00000111605.13	CPSF6	4.74724	4.62485	-0.122388	0	0	0.012793	0.0425686	0.144899	0.457162	0.665978	0.0433275	0.05459	0.267771	-0.111935	0.126606	0.504576	-0.0889861	0.642125	0.880448	-0.027083	0.801472	0.955383	-0.0146538
ENSG00000110090.9	CPT1A	3.76651	3.87338	0.106871	2.44237e-103	6.16394e-103	0.00815446	0.0292873	0.153961	0.000611172	0.00542654	0.199214	0.801554	0.933948	0.0146476	0.187621	0.590505	0.0767643	0.563734	0.84703	0.0336427	0.665879	0.918946	0.0251648
ENSG00000157184.5	CPT2	4.01521	3.84969	-0.165522	2.4701e-200	9.41294e-200	1.39107e-09	5.1355e-08	-0.350294	0.00166668	0.0118848	-0.182853	0.0192456	0.144741	0.136262	0.629192	0.884796	-0.0281398	0.890433	0.972209	-0.00802836	0.0479809	0.356268	0.115156
ENSG00000088882.7	CPXM1	3.96299	3.90641	-0.0565778	1.54894e-15	2.26193e-15	0.000493879	0.00282334	0.202537	0.00102943	0.00811626	0.190866	0.0247653	0.167031	-0.130703	0.47272	0.812568	0.0418437	0.316182	0.694801	-0.0584034	0.133128	0.548651	-0.0874879
ENSG00000121898.9	CPXM2	0.119664	0.0774545	-0.0422095	5.10397e-43	9.46697e-43	0.00348381	0.014537	-0.16996	0.0206487	0.0818749	-0.134729	0.0717187	0.312524	0.104885	0.300207	0.69512	-0.0603636	0.735475	0.92139	-0.0196894	0.38299	0.785963	0.050835
ENSG00000203710.7	CR1	1.19518	0.942128	-0.253054	7.9968e-243	3.64472e-242	7.10077e-13	7.86429e-11	0.413856	1.49048e-08	1.02833e-06	0.327827	2.5506e-09	1.53349e-06	-0.344691	0.996892	0.999648	0.000226987	0.19996	0.583197	-0.0746693	2.73684e-07	0.000106651	-0.297959
ENSG00000197721.13	CR1L	0.104831	0.11057	0.00573924	0.112743	0.12174	0.00790139	0.0285293	0.154578	0.708802	0.847365	0.0217648	0.0343883	0.203783	-0.123175	0.00420684	0.0952902	-0.166525	0.00948924	0.141218	-0.15096	0.0264246	0.263407	-0.129243
ENSG00000117322.13	CR2	3.78266	3.21081	-0.571854	0	0	3.23708e-12	2.8621e-10	0.401968	4.60707e-06	0.000107838	0.26587	4.01822e-12	1.20794e-08	-0.400245	0.311457	0.704124	-0.0589763	0.0378514	0.290061	-0.120907	1.90952e-06	0.000461861	-0.276267
ENSG00000177685.13	CRACR2B	2.18749	2.60096	0.413466	1.12227011452839e-317	7.17809399974463e-317	0.00273233	0.0118525	-0.1743	0.232141	0.441957	-0.0696153	0.000857745	0.0199442	0.193824	0.299257	0.694678	-0.0604823	0.741516	0.92368	-0.0192229	0.520233	0.861854	0.0374697
ENSG00000007545.12	CRAMP1L	1.42688	1.38524	-0.0416388	6.29197e-27	1.03407e-26	0.000409858	0.00240979	-0.205406	0.0541994	0.165556	-0.112116	0.1024	0.379501	0.0951368	0.176842	0.579729	-0.0786792	0.183768	0.563296	-0.0774392	0.373511	0.781214	0.0518553
ENSG00000148204.8	CRB2	0.31645	0.218031	-0.0984186	1.32669e-118	3.57643e-118	2.90309e-06	3.59351e-05	-0.27137	0.000890382	0.00727624	-0.193222	0.00672238	0.0756466	0.157714	7.74731e-05	0.00787568	-0.229579	0.00174749	0.0595022	-0.182049	0.107107	0.499192	0.0938571
ENSG00000130545.12	CRB3	0.56513	0.860066	0.294936	1.53092e-187	5.50873e-187	9.15856e-05	0.000668483	0.227258	0.277627	0.493588	0.0632566	0.0234608	0.162077	-0.131912	0.927813	0.984567	0.00527993	0.345485	0.715555	0.0549698	0.00392406	0.0951314	-0.1678
ENSG00000241258.3	CRCP	3.97571	3.90999	-0.0657237	1.29331e-77	2.90946e-77	0.000109094	0.000776353	0.224807	0.00118992	0.0090723	0.188488	0.842405	0.946182	-0.011587	0.00665157	0.123212	-0.157917	0.000962601	0.0429153	-0.191959	0.729702	0.938118	0.0201364
ENSG00000118260.11	CREB1	3.51335	3.45061	-0.0627497	7.20759e-61	1.49502e-60	0.00141338	0.00683716	0.185629	6.42106e-05	0.000920425	0.232158	0.493243	0.78441	0.0399269	0.106546	0.470228	-0.0940073	0.972163	0.992058	0.00203371	0.982228	0.995282	0.00129822
ENSG00000107175.7	CREB3	4.60852	4.76358	0.155062	5.91783e-219	2.4475e-218	1.30391e-09	4.87358e-08	-0.350886	2.45095e-05	0.000417614	-0.244989	0.000292407	0.00967473	0.21051	0.0532686	0.348223	-0.112552	0.701398	0.905159	-0.0223456	0.0151199	0.200991	0.141416
ENSG00000157613.7	CREB3L1	1.914	1.77232	-0.141676	5.72258e-58	1.16494e-57	1.33986e-07	2.5843e-06	0.305556	0.000303235	0.0031387	0.209966	3.58941e-05	0.00217671	-0.239983	0.151021	0.54333	-0.0836497	0.00832076	0.133456	-0.153564	0.000818484	0.034378	-0.194577
ENSG00000182158.11	CREB3L2	5.01783	4.62456	-0.393272	0	0	1.44114e-12	1.45797e-10	-0.408355	1.26859e-07	5.74084e-06	-0.30613	0.00409386	0.0560124	0.167025	0.912437	0.980413	-0.00640874	0.978594	0.993561	0.00156374	0.0357633	0.309444	0.122252
ENSG00000143578.12	CREB3L4	2.7355	3.02745	0.291958	5.83695e-302	3.46382e-301	3.13217e-08	7.38905e-07	-0.320468	0.000147992	0.00177852	-0.220476	0.0685802	0.304587	0.106064	0.384368	0.757397	0.0506881	0.56466	0.847574	0.0335628	0.257638	0.695596	0.0659544
ENSG00000111269.2	CREBL2	3.26129	3.62123	0.359941	0	0	0.0015821	0.00749652	0.183734	0.0122744	0.0555461	0.145751	0.372403	0.699372	-0.0519757	0.161212	0.559985	-0.0816167	0.223449	0.608836	-0.0709281	0.0984729	0.483022	-0.0962408
ENSG00000143162.7	CREG1	3.42758	4.0662	0.638623	0	0	0.00330082	0.0139085	0.170932	0.125008	0.297069	0.0893622	0.0536698	0.265672	-0.112363	0.847277	0.964996	0.0112242	0.347063	0.716005	-0.0547902	0.644486	0.910684	-0.0268911
ENSG00000163703.14	CRELD1	2.93665	2.73626	-0.200391	2.10602e-168	7.01552e-168	0.000666006	0.00361952	-0.19786	0.158337	0.346855	0.0821801	1.28723e-08	5.8885e-06	0.329261	0.122935	0.498731	-0.0898559	0.204556	0.588285	-0.0739132	3.03672e-05	0.00355009	0.242189
ENSG00000184164.11	CRELD2	5.39267	5.10486	-0.287813	1.0084e-236	4.47863e-236	7.80179e-05	0.000583415	-0.229482	0.0261749	0.0973485	-0.129458	0.000212559	0.00776541	0.21523	0.263865	0.666248	0.065099	0.047049	0.321864	0.11564	0.000308933	0.0182098	0.209687
ENSG00000204650.10	CRHR1-IT1	2.59565	2.87849	0.282844	0	0	0.000613196	0.00337346	0.199162	0.238815	0.450061	0.0686308	0.0233052	0.161479	-0.13206	0.250752	0.656862	-0.0669171	0.425617	0.772557	-0.046426	0.00279552	0.0787497	-0.173896
ENSG00000150938.6	CRIM1	3.00736	3.17321	0.165852	8.35634e-66	1.77798e-65	0.000107637	0.000768317	0.224997	0.000163631	0.0019301	0.219032	0.0932769	0.362011	-0.0977568	0.0228948	0.232854	-0.132454	0.530132	0.829164	0.0365852	0.319874	0.747236	-0.0579598
ENSG00000146215.10	CRIP3	2.29678	2.06073	-0.236052	1.95322e-94	4.74778e-94	8.05012e-08	1.6624e-06	0.310864	7.27089e-06	0.000155331	0.260328	0.0998303	0.374929	-0.0958553	0.000696768	0.0334751	0.197145	0.0261527	0.236396	0.129477	0.136922	0.554405	-0.0866424
ENSG00000099942.9	CRKL	4.8783	5.04848	0.170184	5.36112e-271	2.77117e-270	0.00438907	0.0175688	-0.165744	0.633446	0.798323	-0.0277912	0.00647896	0.0740156	0.158422	0.0244614	0.240085	-0.13098	0.0892243	0.42211	-0.0989868	0.00802215	0.142456	0.154281
ENSG00000245694.5	CRNDE	1.84102	1.92318	0.0821592	1.62491e-15	2.37171e-15	0.00737147	0.0269302	-0.155932	0.00122381	0.00928019	-0.188025	0.0834075	0.341003	-0.100833	0.167674	0.568542	0.0803774	0.664953	0.888702	0.025239	0.180458	0.618064	-0.0780273
ENSG00000058453.13	CROCC	0.503767	0.695978	0.192211	4.62155e-271	2.39064e-270	0.000217864	0.00140371	0.214868	3.2549e-05	0.000528495	0.241276	0.053814	0.266136	0.112295	0.18828	0.591164	0.0766499	0.377384	0.739895	0.0514366	0.119511	0.525905	0.0906855
ENSG00000005469.8	CROT	2.77464	3.10869	0.334057	0	0	1.78805e-10	8.95854e-09	0.368612	1.82951e-06	5.05892e-05	0.276763	0.0118736	0.107789	-0.146431	0.0230639	0.233446	-0.132291	0.0193036	0.200893	-0.136197	0.00287716	0.0800848	-0.173385
ENSG00000160741.13	CRTC2	4.98994	5.1786	0.188661	0	0	8.6615e-06	9.14062e-05	0.258172	0.0001007	0.00132938	0.225932	0.79704	0.932095	-0.0149881	0.156828	0.551862	-0.082479	0.109192	0.458355	-0.0933044	0.0398126	0.32764	-0.119699
ENSG00000008405.8	CRY1	1.88468	1.91569	0.031001	1.79219e-09	2.4107e-09	0.000525014	0.00296508	-0.201589	0.0166632	0.0695445	-0.139358	0.00155276	0.0295967	0.18405	0.566768	0.859816	-0.0333813	0.96493	0.989861	-0.00256246	0.00806908	0.143048	0.154167
ENSG00000109846.4	CRYAB	0.399977	0.952611	0.552634	2.20341e-281	1.19286e-280	9.30747e-06	9.72478e-05	0.257281	0.0026213	0.0169047	0.175032	0.630571	0.857843	0.0280266	0.677702	0.903674	-0.0242202	0.200405	0.584088	-0.0745957	0.958612	0.991452	0.00302441
ENSG00000080200.6	CRYBG3	0.871408	0.973628	0.102219	5.17832e-107	1.32758e-106	0.00509125	0.0197557	-0.162987	0.0426837	0.13861	-0.11802	0.0409546	0.226256	0.119019	0.57514	0.862567	-0.0326634	0.501759	0.81401	-0.0391441	0.512166	0.858766	0.038197
ENSG00000116791.10	CRYZ	4.83901	5.10037	0.261368	3.95252516672997e-323	2.61854792295861e-322	1.25108e-13	1.7551e-11	0.427035	2.8001e-09	2.51806e-07	0.34382	2.24732e-08	8.59823e-06	-0.323779	0.00119771	0.0462448	0.188381	0.00295357	0.079682	0.17292	2.06558e-06	0.000472456	-0.275355
ENSG00000205758.8	CRYZL1	3.01082	3.2422	0.231378	5.46552734195891e-311	3.38367437060432e-310	2.84781e-06	3.53132e-05	0.271596	0.00559553	0.0305281	0.161211	0.0365501	0.21188	-0.121738	0.0004092	0.0239189	0.20543	0.0017221	0.0592126	0.182298	0.0639276	0.404945	-0.107897
ENSG00000062485.15	CS	6.5614	6.36781	-0.193585	0	0	1.14356e-05	0.000116083	0.254714	0.000163814	0.00193009	0.219016	0.582924	0.836104	-0.0320004	0.0840911	0.423434	0.100611	0.000203177	0.020555	0.21589	0.0934965	0.471697	0.0976913
ENSG00000139631.15	CSAD	2.00258	2.09356	0.0909843	1.00491e-39	1.81998e-39	0.0128903	0.0428111	-0.144742	0.230103	0.439627	-0.06992	0.198446	0.528059	0.0749213	0.681374	0.904844	-0.0239281	0.313468	0.692526	0.0587317	0.475781	0.841828	-0.041555
ENSG00000124207.13	CSE1L	6.36866	6.40326	0.0345999	2.53138e-25	4.10352e-25	5.57828e-05	0.000442123	0.234074	0.15381	0.34041	0.0830834	0.00139978	0.0276839	-0.185791	0.235178	0.641292	-0.0691649	0.608915	0.866941	-0.0298156	0.865024	0.969725	-0.0099064
ENSG00000184371.10	CSF1	2.72405	3.07896	0.35491	1.08238e-215	4.41662e-215	0.0116671	0.039465	0.14679	0.00180726	0.0126388	0.181476	0.468558	0.768261	0.042238	0.0242725	0.239011	0.131153	0.850721	0.960547	-0.0109681	0.194715	0.63251	0.0755479
ENSG00000103653.13	CSK	7.09728	6.71063	-0.386651	0	0	0.00438522	0.0175567	0.16576	0.0267977	0.0990869	0.128926	0.563232	0.82478	-0.0336861	0.639412	0.888715	0.0273039	0.89768	0.972402	0.00749431	0.470982	0.839123	-0.0420081
ENSG00000113712.13	CSNK1A1	4.27088	4.39216	0.121284	8.69859e-214	3.51603e-213	1.46531e-05	0.000142489	-0.25159	0.00261784	0.0168927	-0.175055	0.563241	0.824736	0.0336853	0.25988	0.662627	0.0656447	0.0037779	0.0897274	-0.168491	0.472203	0.839308	0.0418927
ENSG00000213923.7	CSNK1E	4.64658	4.99642	0.349836	0	0	1.34516e-06	1.85737e-05	-0.280299	0.000300421	0.00311877	-0.210105	0.00561138	0.0677455	0.161158	0.548299	0.851628	-0.0349833	0.798473	0.942729	0.01488	0.0301631	0.283105	0.126223
ENSG00000151292.14	CSNK1G3	3.26986	3.44671	0.176849	1.38381e-255	6.67422e-255	0.00161805	0.00762911	0.183355	2.34525e-05	0.000401228	0.245561	0.281959	0.61837	0.0626896	0.999539	0.999967	3.36838e-05	0.166803	0.54335	-0.0805423	0.900575	0.979572	-0.00728113
ENSG00000101266.13	CSNK2A1	5.23001	5.15951	-0.0705065	1.2947e-132	3.70873e-132	1.67153e-06	2.25185e-05	0.277806	7.91991e-06	0.000166492	0.259277	0.523783	0.800899	-0.0371515	0.315738	0.707795	0.058457	0.228352	0.612753	0.0701833	0.0808406	0.447548	0.101682
ENSG00000070770.5	CSNK2A2	5.07979	5.03305	-0.0467375	1.38872e-45	2.6237e-45	9.03556e-06	9.48306e-05	0.257649	0.000361195	0.00359028	0.20733	0.00651346	0.0742083	-0.15832	0.182373	0.583588	-0.0776861	0.00711898	0.123398	-0.156607	0.190317	0.628603	-0.0762982
ENSG00000173546.7	CSPG4	0.27397	1.03112	0.757148	0	0	0.00774575	0.0280588	0.154967	0.0845126	0.226808	0.100475	0.729041	0.90386	0.0201876	0.63696	0.887653	-0.0275039	0.234411	0.619842	0.0692783	0.697265	0.928407	-0.0226709
ENSG00000276710.1	CSPG4P8	0.494531	0.601367	0.106835	6.88751e-102	1.72767e-101	0.00246085	0.0108607	0.176141	0.00925153	0.0447129	0.151466	0.995503	0.998635	-0.000328493	0.0166687	0.197611	0.139351	0.0544141	0.343958	0.112016	0.418071	0.807329	-0.0471868
ENSG00000144655.11	CSRNP1	3.1515	3.65006	0.498561	9.05228e-301	5.34026e-300	0.00305517	0.0130458	0.172317	0.00742478	0.0379223	0.155792	0.882793	0.961523	-0.00859206	0.0424408	0.313803	0.118158	0.139699	0.505014	0.0860348	0.210475	0.648561	-0.0729574
ENSG00000178662.12	CSRNP3	0.0801043	0.0481888	-0.0319155	1.10136e-64	2.33275e-64	4.50315e-10	1.99075e-08	0.360482	4.66763e-05	0.000707134	0.236479	3.91748e-06	0.000429352	-0.267814	0.103702	0.464892	0.0947783	0.545999	0.836875	0.0351846	1.62153e-05	0.00215962	-0.250303
ENSG00000159176.10	CSRP1	3.65579	3.82954	0.173754	0	0	8.97524e-06	9.42445e-05	0.257732	1.87179e-07	7.90927e-06	0.302023	0.607449	0.847873	0.0299377	0.731557	0.924241	0.0199926	0.82838	0.952546	0.0126337	0.579485	0.886714	0.0322928
ENSG00000175183.6	CSRP2	0.411386	0.456186	0.0448004	6.39253e-27	1.05043e-26	7.44757e-06	8.04927e-05	0.260033	0.000112063	0.00144494	0.224429	0.491758	0.783706	-0.0400642	0.800228	0.94794	0.0147475	0.69795	0.903646	0.022617	0.50357	0.854015	-0.0389786
ENSG00000121552.3	CSTA	0.361031	0.492537	0.131506	3.57263e-41	6.5464e-41	0.00383512	0.0157315	0.168218	0.0684041	0.195441	0.106132	0.286334	0.622902	-0.0621228	0.834778	0.961217	-0.0121557	0.300434	0.682725	-0.0603352	0.441618	0.822387	-0.0448385
ENSG00000177613.8	CSTF2T	3.96235	4.04325	0.080907	2.8647e-122	7.85637e-122	5.28754e-09	1.61723e-07	0.337829	1.17237e-05	0.000229919	0.254402	0.451411	0.757016	-0.0438831	0.000416382	0.0242042	0.205164	1.35267e-05	0.00384651	0.252602	0.499401	0.852511	-0.0393602
ENSG00000176102.8	CSTF3	4.46743	4.50834	0.0409134	5.22269e-34	9.08499e-34	0.0109735	0.0374742	0.148037	0.927588	0.967544	-0.00529645	0.0190924	0.143846	-0.136435	0.0783163	0.410975	-0.102537	0.361379	0.72826	-0.0531849	0.3828	0.785726	-0.0508554
ENSG00000230107.1	CTA-126B4.7	1.23894	1.3978	0.158862	1.23576e-34	2.15892e-34	0.00565265	0.0215682	0.161019	0.0474264	0.149984	0.115443	0.217461	0.55133	-0.0718538	0.393671	0.763786	-0.0497037	0.541658	0.834721	-0.0355657	0.237958	0.677126	-0.0687562
ENSG00000273272.1	CTA-384D8.34	0.749707	0.856139	0.106432	3.69844e-11	5.09835e-11	1.25424e-06	1.74904e-05	0.281098	0.0492899	0.154692	0.11449	0.0108359	0.101794	-0.148293	0.1925	0.597283	-0.0759242	0.440899	0.782411	-0.0449091	0.0153249	0.202057	-0.141132
ENSG00000272666.1	CTA-384D8.35	0.942993	1.07063	0.12764	2.08843e-22	3.29289e-22	1.67673e-14	3.20759e-12	0.441771	0.000132332	0.00163901	0.222074	0.00025103	0.00876023	-0.21278	0.00363629	0.0880535	0.169185	2.84908e-05	0.00570984	0.243026	0.000330033	0.018872	-0.208693
ENSG00000272821.1	CTA-384D8.36	2.08789	2.16094	0.0730454	1.00207e-14	1.44964e-14	0.00487383	0.0190951	0.163802	0.733657	0.862381	0.01983	0.0430963	0.23325	-0.117786	0.678043	0.90367	-0.0241931	0.980488	0.994381	-0.00142538	0.0432091	0.339653	-0.117723
ENSG00000273366.1	CTA-989H11.1	0.865286	0.901888	0.0366024	0.00286522	0.00331552	0.00014145	0.000971137	0.221123	0.00314765	0.0193956	0.171784	0.548565	0.816831	-0.0349599	0.00363066	0.0882218	-0.169213	0.000868452	0.041067	-0.193624	0.791932	0.953518	0.0153741
ENSG00000268499.1	CTB-102L5.8	0.240846	0.166631	-0.0742148	1.19177e-14	1.7229e-14	0.00756753	0.0275127	-0.155421	0.745807	0.869764	0.0188923	0.0477663	0.247939	0.115267	0.0713402	0.394329	0.105025	0.207916	0.5922	0.0733683	0.082175	0.45102	0.101238
ENSG00000273237.1	CTB-119C2.1	0.650532	0.828551	0.178019	4.26929e-72	9.34553e-72	0.0118756	0.0400412	-0.146428	0.143234	0.324653	-0.0852747	0.539233	0.810159	0.0357793	0.663101	0.898148	0.0253877	0.609605	0.867219	-0.0297581	0.768262	0.946685	-0.0171717
ENSG00000263264.1	CTB-133G6.1	1.62237	1.14637	-0.475996	1.00231e-248	4.68909e-248	0.00428803	0.0172299	-0.166173	0.0266092	0.0985284	-0.129086	0.23108	0.567136	0.0697736	0.00338812	0.0847756	0.170462	0.0122397	0.163012	0.145809	0.312095	0.742837	-0.0588985
ENSG00000273055.1	CTB-13F3.1	0.187261	0.198861	0.0115997	0.148082	0.158863	0.000745566	0.00397188	0.196069	0.459668	0.668472	0.0430867	0.343958	0.675871	-0.055144	0.958496	0.990747	-0.00303291	0.418077	0.768215	0.0471861	0.30311	0.735086	-0.0600023
ENSG00000272918.1	CTB-152G17.6	0.263992	0.277698	0.013706	0.00308071	0.00356019	0.00905054	0.0319602	-0.151902	0.88973	0.948988	0.00808019	0.0308779	0.191501	0.125683	0.39977	0.767132	0.049066	0.0133599	0.170178	0.144002	0.217777	0.656921	0.0718046
ENSG00000267317.2	CTB-25B13.12	1.46067	1.90576	0.445085	6.71457e-230	2.90014e-229	2.32807e-06	2.97267e-05	-0.273961	0.00601997	0.0323076	-0.159825	0.180069	0.504084	0.078097	0.538712	0.846421	0.0358252	0.616263	0.868938	0.0292055	0.889209	0.976139	0.00811864
ENSG00000260686.1	CTB-36H16.2	0.218961	0.242868	0.0239072	3.77434e-07	4.85117e-07	0.00192074	0.008798	0.180435	0.00841082	0.0415857	0.153352	0.790705	0.929023	-0.0154669	0.744379	0.929116	0.0190022	0.245037	0.632057	0.0677302	0.93984	0.988507	0.0043984
ENSG00000277969.1	CTB-58E17.1	1.69826	1.96017	0.261907	6.39198e-216	2.61228e-215	0.0125968	0.0420153	-0.145218	0.601637	0.777036	-0.030423	0.113589	0.399573	0.0921658	0.471787	0.811959	-0.0419319	0.83897	0.956776	0.011843	0.133643	0.54959	0.087372
ENSG00000230551.4	CTB-89H12.4	1.21815	1.21221	-0.0059403	0.170237	0.181981	0.00175991	0.00819148	-0.181929	0.00801548	0.0401212	-0.154298	0.756931	0.915618	0.018038	0.241405	0.647532	0.0682539	0.921777	0.978902	-0.00572281	0.269538	0.705723	-0.0643317
ENSG00000159692.12	CTBP1	5.4518	5.34847	-0.103326	3.65599e-185	1.3013e-184	1.99291e-08	5.08324e-07	-0.324968	5.68023e-05	0.000832956	-0.233828	0.0386371	0.218853	0.120417	0.13814	0.521695	0.0863747	0.352076	0.719854	-0.0542234	0.147358	0.570536	0.0844059
ENSG00000196810.4	CTBP1-AS2	2.07574	2.09571	0.0199727	8.75404e-07	1.11643e-06	0.00161267	0.00761224	-0.183411	0.025715	0.0961481	-0.129857	0.268787	0.605317	0.0644327	0.0398689	0.304081	-0.119665	0.303904	0.686091	-0.0599039	0.985282	0.996218	-0.00107513
ENSG00000117151.9	CTBS	1.96389	1.98697	0.0230863	1.30205e-07	1.69036e-07	0.000232076	0.00148122	-0.213939	0.00858157	0.0422019	-0.152956	0.188421	0.515128	0.0766255	0.485022	0.818929	-0.0406895	0.38546	0.745313	-0.0505717	0.638741	0.907625	-0.0273587
ENSG00000260841.1	CTC-205M6.5	0.644946	0.62663	-0.0183154	0.00062945	0.000745051	3.72079e-05	0.000314444	-0.239506	0.0946842	0.24598	-0.0973396	0.0405776	0.225356	0.119242	0.148432	0.539085	-0.0841827	0.00946793	0.1413	-0.151005	0.189578	0.628432	0.0764255
ENSG00000253522.3	CTC-231O11.1	3.88203	4.91427	1.03224	0	0	7.77295e-08	1.61627e-06	0.311226	4.5073e-06	0.000105856	0.266134	0.169614	0.490003	-0.0800124	0.889422	0.97495	0.0081029	0.93375	0.982298	0.00484461	0.163711	0.596429	-0.0811331
ENSG00000261996.1	CTC-281F24.1	0.90086	1.00255	0.101686	4.84302e-21	7.53673e-21	0.000274343	0.00170345	-0.211461	0.0101408	0.048029	-0.14963	0.13559	0.437812	0.0869371	0.00182055	0.0591202	0.181351	0.024271	0.22821	0.131154	0.466273	0.837111	0.0424553
ENSG00000274114.1	CTC-281F24.3	0.627098	0.621784	-0.00531438	0.589908	0.605209	0.00731354	0.0267464	-0.156085	0.000541064	0.00493738	-0.20112	0.764576	0.919002	-0.0174531	0.00341791	0.0850153	-0.170305	0.107725	0.457118	-0.0936925	0.389569	0.790216	-0.050136
ENSG00000267871.2	CTC-444N24.6	0.590528	0.63291	0.042382	0.000129258	0.000156167	0.00753212	0.0274124	-0.155512	0.0264466	0.0980992	-0.129224	0.679659	0.880397	0.0240645	0.136794	0.520534	0.0866706	0.125213	0.485064	-0.0893136	0.853033	0.968145	-0.0107962
ENSG00000273013.1	CTD-2002J20.1	0.135704	0.173398	0.037695	7.36281e-07	9.40428e-07	0.00932758	0.0327625	0.151303	0.0997451	0.255376	0.0958794	0.781082	0.924947	0.0161962	0.537762	0.84575	0.0359091	0.659791	0.887382	0.0256537	0.955803	0.991226	0.00322991
ENSG00000249042.2	CTD-2015H6.3	0.149021	0.193098	0.044077	2.46771e-16	3.64023e-16	0.00207819	0.00938845	0.179079	0.00111112	0.00861509	0.189616	0.907115	0.971075	0.00679994	0.596701	0.870459	0.0308369	0.762706	0.931709	0.017596	0.856731	0.968737	-0.0105215
ENSG00000267121.2	CTD-2020K17.1	2.58743	2.69562	0.108188	2.10381e-34	3.66995e-34	0.0029907	0.0128069	-0.172697	0.565898	0.752302	-0.0334562	0.00210305	0.0359208	0.178874	0.202692	0.609322	0.0742183	0.602007	0.864653	0.0303921	0.5923	0.892054	0.0312072
ENSG00000271615.1	CTD-2026C7.1	0.718315	0.574255	-0.14406	2.56535e-54	5.11781e-54	1.07692e-08	2.99361e-07	0.330997	0.000145971	0.00176431	0.220673	5.17627e-05	0.00286643	-0.235086	0.68245	0.905073	-0.0238426	0.679092	0.894474	0.0241096	0.000910161	0.0369027	-0.192867
ENSG00000228782.4	CTD-2026D20.3	0.848107	0.982993	0.134887	5.96035e-68	1.28179e-67	0.00649273	0.0241988	-0.158381	0.00758739	0.0385377	-0.15537	0.960566	0.98731	-0.00288154	0.194931	0.600663	-0.0755115	0.127055	0.487975	-0.088881	0.954627	0.991129	-0.00331598
ENSG00000272382.1	CTD-2035E11.4	0.189212	0.246682	0.0574703	4.46782e-17	6.65132e-17	0.00489003	0.0191372	0.16374	0.206412	0.411357	0.0736114	0.514692	0.796489	-0.0379687	0.701342	0.912755	-0.0223501	0.503081	0.814772	-0.0390233	0.330614	0.754076	-0.0566878
ENSG00000259363.2	CTD-2054N24.2	0.953072	1.014	0.0609322	5.14641e-08	6.73105e-08	0.0033541	0.0140907	0.170644	0.0357543	0.122278	0.122258	0.376415	0.70171	-0.0515411	0.430372	0.786139	0.0459507	0.78882	0.939982	-0.0156095	0.201293	0.639947	-0.0744488
ENSG00000277511.1	CTD-2095E4.5	0.869045	0.793375	-0.0756698	1.21044e-12	1.70422e-12	1.86419e-05	0.00017427	0.248521	0.00229239	0.015179	0.177379	0.354279	0.684582	-0.0539759	0.395283	0.764096	0.0495346	0.496627	0.812132	0.039615	0.555743	0.876977	-0.0343345
ENSG00000272086.1	CTD-2186M15.3	1.18118	1.30971	0.128533	2.91215e-29	4.88602e-29	0.000431269	0.002516	-0.204626	0.239692	0.451108	-0.0685029	0.0768163	0.325765	0.103056	0.237465	0.644105	0.0688284	0.354781	0.721669	-0.0539197	0.123948	0.533601	0.0896138
ENSG00000177738.3	CTD-2201E18.3	1.9648	2.00981	0.0450139	2.33568e-11	3.22716e-11	0.00614239	0.0231224	0.159442	0.437222	0.650992	0.0452713	0.0138252	0.118166	-0.14329	0.66719	0.899402	-0.0250597	0.798116	0.94289	0.0149069	0.0117152	0.176718	-0.146706
ENSG00000271788.1	CTD-2201E18.5	0.190795	0.231837	0.0410426	2.56428e-08	3.37356e-08	0.00604559	0.0228356	0.159744	0.722133	0.856104	-0.0207242	0.0618224	0.287689	-0.108762	3.62214e-05	0.00501452	0.239863	0.00236114	0.0696851	0.176864	0.0791795	0.442543	-0.102242
ENSG00000268861.2	CTD-2207O23.3	0.0412095	0.0247336	-0.0164759	1.80046e-35	3.16332e-35	0.00489553	0.0191516	-0.163719	0.930418	0.968672	-0.00508888	0.0315651	0.193991	0.125173	0.213023	0.618807	0.0725519	0.112675	0.462729	0.0923995	0.185275	0.623102	0.0771739
ENSG00000269243.1	CTD-2231E14.8	0.447918	0.443536	-0.0043812	0.413902	0.430663	0.00125617	0.00619344	-0.187592	0.0191472	0.0773348	-0.136373	0.377296	0.702792	0.0514461	0.524045	0.838846	-0.0371281	0.617202	0.869155	-0.0291277	0.749271	0.942771	-0.0186258
ENSG00000276791.1	CTD-2270P14.5	0.641276	0.564928	-0.0763478	5.44878e-39	9.82507e-39	0.000213291	0.00137678	-0.215179	0.0575503	0.172832	-0.110596	0.113463	0.399465	0.0921979	0.284831	0.6839	-0.0623169	0.0156564	0.181719	-0.140681	0.212428	0.650863	0.0726462
ENSG00000260361.1	CTD-2313J17.5	0.203968	0.198461	-0.00550662	0.266324	0.280916	0.00128451	0.00630657	-0.187222	0.00218835	0.0146375	-0.178186	0.65267	0.867711	0.026228	0.70454	0.913134	0.0220989	0.612574	0.868215	0.0295114	0.953446	0.990979	0.00340234
ENSG00000258733.2	CTD-2341M24.1	0.429131	0.658978	0.229847	6.3614e-101	1.5885e-100	3.03578e-05	0.000262997	0.242193	1.7531e-05	0.000317748	0.249308	0.617629	0.851521	0.0290925	0.712645	0.915909	-0.0214641	0.127132	0.487826	-0.088863	0.758615	0.944644	0.017909
ENSG00000176593.4	CTD-2368P22.1	0.806077	0.868356	0.0622793	1.96428e-39	3.55228e-39	0.0145552	0.0472443	-0.142216	0.017282	0.0714188	-0.13858	0.964961	0.988688	-0.00256016	0.307257	0.701032	0.0594902	0.935842	0.982926	0.00469135	0.190142	0.62852	-0.0763283
ENSG00000266978.1	CTD-2369P2.5	0.439693	0.421597	-0.0180967	0.0425837	0.0470165	0.0007456	0.00397006	0.196068	0.0339714	0.118061	0.123461	0.414586	0.730237	-0.0475408	0.733384	0.924884	0.0198511	0.797185	0.942478	-0.0149772	0.374727	0.781426	-0.0517236
ENSG00000268403.2	CTD-2371O3.3	1.13824	1.12632	-0.0119219	0.205489	0.218444	0.00424876	0.0171081	-0.166343	0.0938962	0.244658	-0.0975726	0.483521	0.777944	0.0408295	0.000672608	0.0329156	0.197704	0.0301924	0.256392	0.126201	0.490061	0.848264	0.0402213
ENSG00000244649.2	CTD-2377D24.6	0.443988	0.945617	0.501628	0	0	0.00277542	0.0120072	0.174024	0.310613	0.529378	0.0590791	0.0889653	0.353893	-0.099067	0.379872	0.754403	0.0511689	0.00390551	0.0908107	0.167886	0.0194923	0.227749	-0.135985
ENSG00000269640.2	CTD-2521M24.9	2.90723	2.75179	-0.155437	2.45126e-110	6.37129e-110	0.0147174	0.0476019	0.141983	0.145417	0.328081	0.0848125	0.230641	0.566387	-0.0698394	0.0878589	0.432471	-0.0994114	0.108574	0.457494	-0.0934674	0.0101476	0.164132	-0.149617
ENSG00000261546.1	CTD-2555A7.3	0.362935	0.372263	0.00932831	0.0882163	0.0958455	0.00181953	0.00841872	-0.181361	0.000185017	0.00211593	-0.217254	0.511504	0.795064	-0.038257	0.000742752	0.0350442	-0.196129	0.0145721	0.176738	-0.142191	0.184219	0.622435	-0.0773596
ENSG00000261924.1	CTD-2561B21.5	0.0433835	0.0703354	0.0269519	2.01903e-25	3.27474e-25	0.00746226	0.0272099	-0.155694	0.59565	0.77329	-0.0309252	0.381748	0.705775	0.0509678	0.000453343	0.0255756	-0.203859	0.0110255	0.153751	-0.147941	0.52543	0.862787	0.0370043
ENSG00000255395.1	CTD-2562J17.2	0.0356829	0.221612	0.185929	8.68922e-120	2.35598e-119	0.000861998	0.004501	0.193744	0.85629	0.930729	-0.0105543	0.201871	0.531927	-0.0743535	0.241169	0.647145	0.0682883	0.220044	0.605438	0.0714523	0.143992	0.565196	-0.0851137
ENSG00000268041.1	CTD-2575K13.6	0.498919	0.469723	-0.0291964	0.00544964	0.00624227	0.00208015	0.00939124	-0.179063	0.00342418	0.0206817	-0.170272	0.56875	0.828077	0.0332109	0.0883811	0.433217	0.0992484	0.316445	0.694871	0.0583717	0.814079	0.958788	0.0137053
ENSG00000261448.1	CTD-2576D5.4	1.85397	1.42115	-0.43282	1.7007e-173	5.79936e-173	0.000192254	0.00126267	0.216696	0.002152	0.0144818	0.178476	0.272359	0.609448	-0.0639543	0.288861	0.687147	-0.0617982	0.589386	0.858836	-0.0314531	0.43348	0.816847	-0.0456416
ENSG00000269867.1	CTD-2583A14.8	1.50849	1.60231	0.0938213	2.48943e-17	3.71789e-17	0.00418716	0.016902	-0.166611	0.372337	0.591149	-0.0519829	0.162294	0.481277	0.0814067	0.994415	0.999354	0.00040798	0.00535404	0.107096	-0.162043	0.301785	0.733649	0.0601668
ENSG00000267649.1	CTD-2587H24.10	0.248494	0.261681	0.0131877	0.081768	0.0890096	0.00741571	0.0270636	-0.155815	0.110996	0.274819	-0.092833	0.442954	0.751155	0.0447074	0.919996	0.982315	0.00585352	0.272238	0.658926	0.0639704	0.653172	0.914788	0.0261874
ENSG00000267024.1	CTD-2588C8.8	0.259399	0.203658	-0.0557405	1.53996e-08	2.03449e-08	0.00161232	0.00761232	-0.183415	0.00776451	0.0391631	-0.15492	0.843316	0.946145	0.0115191	0.385097	0.757204	0.0506104	0.215423	0.59994	-0.0721731	0.953367	0.991093	0.00340815
ENSG00000255441.1	CTD-2616J11.2	0.700728	0.70237	0.0016426	0.8812	0.887526	0.00051721	0.00292965	-0.201822	0.135298	0.31314	-0.087002	0.104334	0.383761	0.0946055	0.306764	0.700894	0.0595508	0.0554917	0.345784	0.111521	0.122606	0.531631	0.0899347
ENSG00000232098.3	CTD-2619J13.14	1.17185	1.42133	0.249482	1.43669e-233	6.2997e-233	9.58066e-07	1.37803e-05	-0.284153	2.17449e-07	8.85062e-06	-0.300426	0.619358	0.852286	-0.0289495	0.978197	0.995994	0.00159272	0.210101	0.593923	-0.0730171	0.103985	0.493494	-0.0947008
ENSG00000271959.1	CTD-3064M3.7	0.171051	0.0913243	-0.0797267	5.21753e-91	1.25205e-90	0.0125581	0.0418994	0.145281	0.337202	0.556224	0.0559206	0.266122	0.602539	-0.0647924	0.355435	0.738271	0.0538465	0.555544	0.843336	0.0343517	0.30237	0.734137	-0.0600942
ENSG00000204791.5	CTD-3065J16.6	0.235211	0.288968	0.0537575	8.83014e-18	1.32666e-17	3.93868e-09	1.26344e-07	0.340618	2.36457e-06	6.23528e-05	0.273779	0.627788	0.856882	-0.028255	0.596208	0.870404	-0.0308783	0.227871	0.612713	-0.0702558	0.64286	0.909731	-0.0270233
ENSG00000255224.1	CTD-3065J16.9	0.684889	0.714897	0.0300083	0.000376216	0.000448717	0.010359	0.0357879	-0.149202	0.0019724	0.0135329	-0.179979	0.678411	0.880081	-0.0241638	0.0247511	0.241017	0.130716	0.357303	0.724977	0.0536378	0.701128	0.930137	-0.0223669
ENSG00000268744.1	CTD-3105H18.14	0.119662	0.108792	-0.0108696	0.000605651	0.000717164	0.0153071	0.0491243	0.141157	0.0174846	0.0720723	0.13833	0.942216	0.982948	-0.00422442	0.452442	0.80033	-0.0437833	0.575491	0.853301	-0.0326335	0.967429	0.991941	0.00237974
ENSG00000269680.1	CTD-3128G10.6	0.734174	0.821102	0.0869281	7.16673e-14	1.02626e-13	0.00171586	0.00802732	0.18236	0.0335507	0.117005	0.123753	0.518601	0.798488	-0.0376164	0.187472	0.590212	0.0767902	0.587597	0.858369	-0.0316043	0.334636	0.75612	-0.0562183
ENSG00000269439.2	CTD-3131K8.2	1.45244	1.34982	-0.102622	2.3633e-20	3.65265e-20	0.00285546	0.0122954	-0.17352	0.00284973	0.0179434	-0.173555	0.9383	0.981637	0.00451123	0.0568559	0.359393	0.110905	0.358098	0.72547	0.0535493	0.911736	0.982772	-0.0064602
ENSG00000232442.1	CTD-3184A7.4	2.83947	2.87558	0.0361151	0.000205832	0.000247307	4.01755e-06	4.74418e-05	-0.267512	6.42319e-05	0.000920104	-0.232154	0.339529	0.671369	0.055652	0.99884	0.999885	-8.47348e-05	0.930048	0.981396	-0.00511605	0.902203	0.979975	-0.00716128
ENSG00000269399.2	CTD-3222D19.12	0.860271	0.874013	0.0137417	0.0537303	0.0590787	0.000118563	0.000833864	-0.223633	0.052052	0.160912	-0.113131	0.119408	0.40977	0.0907108	0.165693	0.565744	-0.0807535	0.0888936	0.421304	0.0990892	0.210872	0.649119	0.072894
ENSG00000175215.6	CTDSP2	5.43031	5.56533	0.135019	1.65136e-171	5.5724e-171	1.46471e-09	5.34174e-08	-0.34982	0.000164004	0.00193125	-0.218999	0.00147744	0.0288401	0.184886	0.052844	0.347499	0.112753	0.00404786	0.0923851	0.167232	0.442382	0.822499	0.0447635
ENSG00000116761.8	CTH	2.90704	3.9723	1.06526	0	0	0.00957072	0.0335047	-0.15079	0.193524	0.395257	-0.0757498	0.295303	0.631639	0.0609791	0.249109	0.655169	-0.0671495	0.719563	0.91375	-0.0209243	0.0732067	0.429225	0.10434
ENSG00000134030.10	CTIF	1.43756	1.38056	-0.0570061	1.02871e-14	1.48789e-14	0.000420833	0.00246126	-0.205002	0.083138	0.224148	-0.100922	0.120786	0.412078	0.0903745	0.571791	0.861905	0.03295	0.729967	0.918976	0.0201158	0.0175875	0.21938	0.138205
ENSG00000044115.17	CTNNA1	5.67796	5.5061	-0.171853	0	0	0.00425735	0.0171295	0.166306	0.00115882	0.00889643	0.188925	0.540064	0.810885	0.0357061	0.289994	0.687898	0.0616533	0.0839568	0.412011	0.100655	0.149875	0.574988	0.0838849
ENSG00000066032.15	CTNNA2	0.506922	0.18411	-0.322812	6.01397e-181	2.10709e-180	0.000253611	0.00159496	-0.212628	0.00382953	0.0224972	-0.168244	0.000106985	0.00475957	0.225082	0.83319	0.960334	-0.0122743	0.87164	0.96633	-0.00941652	0.00327483	0.0864645	0.171074
ENSG00000168036.13	CTNNB1	5.64815	5.84369	0.195539	0	0	3.36332e-05	0.000287818	0.240844	0.0095164	0.0456991	0.150903	0.004592	0.0597216	-0.164909	0.00772521	0.134127	-0.155019	0.00021091	0.0209348	-0.215344	0.00445612	0.102931	-0.165464
ENSG00000132792.15	CTNNBL1	4.92842	4.55775	-0.370674	0	0	0.000370707	0.00220299	0.206935	0.0102	0.0482769	0.149513	0.716952	0.897277	-0.0211278	0.134659	0.518031	-0.0871445	0.422807	0.770114	0.0467084	0.121347	0.529113	0.0902385
ENSG00000040531.11	CTNS	2.64044	3.00553	0.365093	0	0	0.000204599	0.00133046	-0.215788	0.056281	0.170235	-0.111163	0.026128	0.172571	0.129498	0.192388	0.597201	-0.0759433	0.440357	0.782373	0.0449624	0.123179	0.532908	0.0897973
ENSG00000198730.4	CTR9	5.32167	5.33982	0.0181509	1.09068e-07	1.41832e-07	0.0021168	0.00953014	0.178761	0.00704777	0.0364031	0.156802	0.395746	0.714455	-0.0494861	0.101801	0.460587	-0.0953031	0.898845	0.972612	0.00740852	0.255719	0.694963	-0.0662209
ENSG00000109861.12	CTSC	5.77014	6.01445	0.244304	9.78428e-277	5.17443e-276	2.8066e-08	6.74193e-07	0.321566	9.54938e-06	0.000192663	0.256963	0.000351832	0.0110009	-0.207727	0.0235221	0.235591	-0.131853	0.0806973	0.406831	-0.10173	0.608861	0.897595	-0.02982
ENSG00000174080.7	CTSF	0.268191	0.357782	0.0895916	3.14835e-56	6.34708e-56	0.00980605	0.0342033	-0.150304	0.104094	0.262706	-0.0946711	0.626221	0.856132	0.0283838	0.167942	0.568898	0.0803269	0.0269287	0.238895	0.128815	0.470079	0.838791	-0.0420937
ENSG00000163131.7	CTSS	4.76872	5.2075	0.438776	0	0	0.00309402	0.0131877	0.172091	1.3398e-05	0.000256538	0.252723	0.0782359	0.329593	0.102565	0.465749	0.808509	-0.0425052	0.859866	0.963481	0.0102889	0.212267	0.650559	-0.0726718
ENSG00000143079.11	CTTNBP2NL	1.92657	2.32528	0.398713	0	0	2.54884e-06	3.21361e-05	0.2729	0.00370633	0.0219449	0.168839	0.000524876	0.0144002	-0.201593	0.421162	0.780563	-0.0468742	0.120088	0.476796	-0.0905444	0.000232598	0.0148771	-0.213906
ENSG00000174177.9	CTU2	4.05863	3.68741	-0.37122	0	0	2.73244e-06	3.41644e-05	0.272083	0.00066114	0.00576798	0.197976	0.353262	0.68362	-0.0540901	0.0716087	0.395087	0.104925	0.25079	0.638829	0.0669118	0.444414	0.823584	0.0445645
ENSG00000180891.9	CUEDC1	0.490786	1.07218	0.581399	0	0	0.000243238	0.00154031	-0.213246	0.000911379	0.00739612	-0.192845	0.0580108	0.276745	-0.110393	0.489497	0.820886	0.0402736	0.51336	0.820245	0.038089	0.179947	0.61772	-0.0781189
ENSG00000107874.7	CUEDC2	5.65771	5.80598	0.148266	3.18866e-197	1.19734e-196	0.00800888	0.0288383	0.154314	0.256893	0.471298	0.0660577	0.207032	0.537982	-0.0735109	0.146624	0.536967	-0.0845592	0.660655	0.886957	0.0255843	0.92776	0.985107	-0.00528386
ENSG00000108094.11	CUL2	4.23523	4.1624	-0.0728367	2.32561e-106	5.94556e-106	0.000340886	0.00204775	0.208205	0.0442782	0.142382	0.117128	0.145366	0.455673	-0.0848232	0.113759	0.482335	0.0921224	0.108418	0.457388	0.0935085	0.845794	0.967022	0.0113346
ENSG00000139842.11	CUL4A	4.40486	4.46134	0.0564869	4.22868e-95	1.03051e-94	1.00617e-07	2.01454e-06	0.308551	4.70238e-05	0.000710863	0.23638	0.0313784	0.193125	-0.125311	0.155004	0.549301	0.0828431	0.659228	0.887022	0.0256991	0.566202	0.881517	-0.0334301
ENSG00000158290.13	CUL4B	4.40943	4.41917	0.00974643	0.014022	0.0158043	0.0147009	0.0475777	-0.142007	0.136921	0.315336	-0.0866426	0.532306	0.806314	0.036392	0.379525	0.754354	-0.0512062	0.661256	0.887254	-0.0255359	0.340241	0.760455	-0.0555701
ENSG00000044090.5	CUL7	3.22972	3.59492	0.365203	0	0	7.3847e-06	7.99775e-05	-0.260137	0.00619614	0.0329839	-0.159275	0.0214623	0.153199	0.133881	0.844992	0.96401	-0.0113943	0.458165	0.789936	-0.043231	0.66703	0.918908	-0.0250725
ENSG00000119929.9	CUTC	4.2972	4.49408	0.196881	3.71406e-261	1.83981e-260	0.00202708	0.0091911	0.179509	0.528431	0.722532	0.0367366	0.0172019	0.135017	-0.138679	0.874419	0.973206	0.0092109	0.309341	0.689562	-0.0592346	0.0803178	0.446062	-0.101857
ENSG00000111249.10	CUX2	0.0930176	0.0315487	-0.0614689	6.93756e-77	1.55487e-76	5.02957e-06	5.7489e-05	-0.264813	0.00776847	0.0391737	-0.15491	1.5179e-05	0.00117001	0.251143	0.423048	0.781442	-0.0466842	0.229137	0.613608	-0.070065	0.00267275	0.0765205	0.174689
ENSG00000163510.10	CWC22	4.17914	4.04583	-0.133303	1.51657e-211	6.06713e-211	0.000183709	0.00121375	0.217357	0.0122122	0.0553602	0.145855	0.246758	0.584086	-0.0674841	0.210992	0.616396	-0.0728749	0.130071	0.492991	-0.0881828	0.906424	0.980965	-0.00685076
ENSG00000095485.13	CWF19L1	4.09955	3.94714	-0.152402	7.28273e-260	3.58397e-259	0.0109156	0.0373004	0.148144	0.251523	0.465137	0.0668085	0.26717	0.603678	-0.0646507	0.0823094	0.419684	0.101194	0.315918	0.694585	-0.0584352	0.941705	0.988936	-0.0042618
ENSG00000006210.6	CX3CL1	0.210778	0.191231	-0.0195464	8.54549e-10	1.15575e-09	0.00911708	0.0321627	0.151757	0.281883	0.49804	0.0626995	0.00203927	0.0353189	-0.179405	0.185476	0.587001	0.0771387	0.103064	0.450046	0.0949536	0.0260413	0.261694	-0.129573
ENSG00000168329.10	CX3CR1	0.0836803	0.0806931	-0.0029872	0.237373	0.251209	0.015249	0.0489676	0.141237	0.233263	0.443411	-0.0694484	0.00390215	0.0543075	-0.167902	0.680468	0.904268	0.0240001	0.0103916	0.149365	0.149139	0.00441566	0.102446	-0.165633
ENSG00000169245.5	CXCL10	2.55478	2.29436	-0.260421	8.12907e-94	1.97096e-93	1.40582e-05	0.000137594	0.252115	0.0023993	0.0157629	0.176584	0.000154887	0.00632871	-0.219822	0.501357	0.827261	-0.0391809	0.0380398	0.290553	0.120788	0.0308116	0.286382	-0.125733
ENSG00000145824.9	CXCL14	0.26176	0.119116	-0.142643	3.02714e-74	6.69681e-74	4.40698e-07	7.14454e-06	0.292784	0.0407861	0.134082	0.119119	2.05979e-08	8.02668e-06	-0.324642	0.371633	0.748709	-0.0520594	0.0754275	0.395323	0.103545	6.49082e-07	0.000200862	-0.288512
ENSG00000169429.7	CXCL8	0.557913	1.63227	1.07436	1.69314e-305	1.02205e-304	0.000359338	0.00214451	0.207408	1.89141e-08	1.23605e-06	0.325485	2.78136e-05	0.00180643	0.24334	0.625622	0.883258	-0.0284331	0.901	0.972994	0.00724982	9.12235e-05	0.00777173	0.227313
ENSG00000138755.5	CXCL9	0.29369	0.286401	-0.00728886	0.221485	0.234998	0.000101823	0.000734541	0.225777	0.000134944	0.00166645	0.221795	0.512571	0.795547	0.0381604	0.090089	0.437311	0.0987207	0.998362	0.999644	0.000119679	0.759232	0.944853	0.0178617
ENSG00000229754.1	CXCR2P1	0.132233	0.0592168	-0.0730159	4.93202e-74	1.08972e-73	6.44151e-05	0.000496879	0.232115	0.0332248	0.116196	0.123981	0.0189406	0.143421	-0.136608	0.610273	0.876166	0.0297026	0.640607	0.879915	-0.0272066	0.0352565	0.307079	-0.122589
ENSG00000160683.4	CXCR5	0.137902	0.19299	0.0550882	3.82158e-56	7.70062e-56	0.00707315	0.0260256	-0.156732	0.0246701	0.0932015	-0.130789	0.744959	0.910664	-0.0189576	0.764734	0.934078	-0.017441	0.137084	0.501068	-0.0866067	0.519547	0.861802	-0.0375314
ENSG00000185753.9	CXorf38	3.31051	3.37675	0.0662364	2.46161e-79	5.58065e-79	2.29092e-08	5.70506e-07	0.323588	2.8956e-10	3.67061e-08	0.364392	0.406234	0.723457	0.0483966	0.567821	0.860297	-0.0332907	0.067113	0.375102	-0.106631	0.60986	0.898248	0.0297369
ENSG00000197620.7	CXorf40A	2.73771	2.79538	0.0576741	8.85784e-30	1.49152e-29	4.34511e-06	5.0544e-05	0.266574	0.000291465	0.00304231	0.210558	0.310983	0.646834	-0.059034	0.1088	0.473426	0.0934076	0.108076	0.457316	0.0935993	0.292314	0.725972	-0.0613577
ENSG00000018610.10	CXorf56	3.66862	3.76219	0.0935662	3.72692e-106	9.52113e-106	0.0044685	0.0177954	0.165413	0.0150075	0.0645946	0.141573	0.788185	0.928135	-0.0156576	0.185994	0.587579	-0.0770481	0.65878	0.886816	-0.0257351	0.614344	0.899314	0.0293645
ENSG00000147231.10	CXorf57	2.03404	2.39706	0.363021	0	0	0.00807424	0.0290488	0.154154	0.131497	0.306534	0.0878572	0.10225	0.379144	-0.0951784	0.418268	0.77911	0.0471668	0.0718122	0.387076	0.10485	0.0850048	0.457599	-0.100316
ENSG00000154832.11	CXXC1	5.51976	5.58233	0.0625713	5.50766e-37	9.79362e-37	7.68849e-11	4.31437e-09	-0.375884	1.45846e-08	1.00955e-06	-0.32804	0.00148854	0.0289764	0.184761	0.0921208	0.44137	-0.0981032	0.0329251	0.269484	-0.124192	0.180899	0.618464	0.0779486
ENSG00000171604.8	CXXC5	5.06082	5.10726	0.046441	1.71868e-35	3.02115e-35	0.000675161	0.00365982	0.197644	5.7394e-06	0.000129032	0.263215	0.0896196	0.355287	0.0988649	0.469157	0.810681	0.0421811	0.639379	0.879491	0.0273066	0.751404	0.943312	0.0184619
ENSG00000008283.12	CYB561	1.58053	1.69323	0.1127	1.48139e-47	2.83468e-47	3.46e-11	2.16693e-09	0.382633	1.18924e-06	3.56484e-05	0.281704	0.0279716	0.180057	-0.127951	0.000364218	0.0224101	-0.207203	0.00460652	0.0994206	-0.16485	0.284586	0.720643	-0.0623486
ENSG00000162144.6	CYB561A3	4.37194	4.50784	0.135909	1.42566e-154	4.48231e-154	0.00835675	0.0299066	-0.153479	0.0972052	0.250888	-0.0966046	0.060363	0.283278	0.109376	0.348518	0.733167	0.0546252	0.972216	0.992064	-0.00202981	0.565838	0.881538	0.0334613
ENSG00000114395.7	CYB561D2	3.83509	3.91448	0.0793914	9.70929e-52	1.90466e-51	1.21906e-05	0.00012274	-0.253912	6.85647e-05	0.000970281	-0.23126	0.607544	0.847838	0.0299297	0.566141	0.859731	-0.0334353	0.989118	0.996887	-0.000794897	0.733117	0.938381	-0.0198718
ENSG00000166347.15	CYB5A	2.4006	2.41747	0.0168691	0.000155175	0.000186965	2.56823e-18	1.86356e-15	0.500765	2.87334e-12	9.91209e-10	0.402916	0.0275327	0.177994	-0.128312	0.0236389	0.235639	-0.131743	0.0372521	0.287457	-0.121286	0.252148	0.691058	-0.0667205
ENSG00000103018.13	CYB5B	5.53497	5.37207	-0.162898	0	0	3.81539e-08	8.7174e-07	0.318484	8.10168e-05	0.00111282	0.228961	0.00965463	0.0948028	-0.150615	0.902335	0.977797	-0.00715158	0.412548	0.764464	-0.0477486	0.93853	0.98876	0.00449436
ENSG00000167740.6	CYB5D2	2.75494	3.23779	0.482849	0	0	2.86439e-07	4.95686e-06	-0.297468	0.00512686	0.0284881	-0.162856	0.00245294	0.0400133	0.176197	0.0692743	0.391025	0.1058	0.371477	0.735025	0.0520764	0.0342514	0.303092	0.123269
ENSG00000100243.17	CYB5R3	5.2262	5.45213	0.225939	0	0	0.00257723	0.011289	0.17533	0.002675	0.0171459	0.174675	0.620495	0.853125	-0.0288556	0.265571	0.667192	-0.0648671	0.103922	0.451543	0.0947182	0.821358	0.960426	-0.0131593
ENSG00000065615.10	CYB5R4	2.79174	2.65218	-0.139558	3.43738e-233	1.50443e-232	0.0126781	0.0422528	0.145085	0.354545	0.573679	0.0539461	0.0828941	0.340094	-0.101001	0.00776964	0.134234	0.154907	0.00391442	0.090717	0.167844	0.0873466	0.461123	-0.0995721
ENSG00000051523.7	CYBA	7.25599	7.23292	-0.0230697	7.99415e-06	9.9864e-06	0.011211	0.0381799	-0.147602	0.150381	0.335504	-0.0837808	0.231104	0.567063	0.0697701	0.853268	0.967055	0.0107787	0.0944158	0.434271	0.0974188	0.0564616	0.384008	-0.111082
ENSG00000165168.7	CYBB	5.64405	5.33845	-0.305598	1.10362e-274	5.78705e-274	0.00450539	0.0178948	-0.165261	0.739484	0.865797	-0.0193796	0.000303916	0.0099152	0.209932	0.204072	0.610331	0.0739923	0.868482	0.966598	0.00965026	0.173298	0.608699	0.0793276
ENSG00000071967.8	CYBRD1	3.08072	3.20065	0.119924	2.64397e-112	6.9295e-112	7.49187e-06	8.09299e-05	-0.259961	7.06515e-07	2.3524e-05	-0.287568	0.524134	0.801087	-0.0371201	0.345697	0.730959	-0.0549456	0.0187136	0.197785	-0.136869	0.958902	0.991459	0.00300321
ENSG00000179091.4	CYC1	6.7823	6.77375	-0.00855318	0.0117469	0.0132812	0.000225192	0.00144341	0.214382	0.127686	0.300783	0.0887339	0.0271699	0.176735	-0.128613	0.0823933	0.419807	0.101166	0.00341744	0.0860205	0.170307	0.603853	0.895608	-0.0302376
ENSG00000273749.1	CYFIP1	3.54959	3.59541	0.0458147	2.11546e-22	3.33425e-22	0.00154121	0.00733914	0.184176	0.0279706	0.102327	0.127952	0.0682177	0.303425	-0.106203	0.258129	0.661931	-0.0658865	0.761484	0.931406	-0.0176894	0.520426	0.86163	-0.0374524
ENSG00000055163.15	CYFIP2	5.22932	5.20299	-0.0263296	4.34088e-12	6.06743e-12	1.99558e-09	6.964e-08	0.34697	1.04521e-07	4.84456e-06	0.308155	0.0647049	0.294524	-0.107583	0.468291	0.810183	-0.0422633	0.613597	0.867736	-0.0294265	0.0105195	0.166562	-0.148892
ENSG00000187954.9	CYHR1	2.90085	3.18187	0.28102	0	0	1.31505e-05	0.00013047	-0.252958	0.133272	0.309574	-0.0874555	0.0076712	0.0821083	0.155156	0.752848	0.931728	-0.0183511	0.775917	0.93568	0.0165886	0.394891	0.79344	0.0495757
ENSG00000083799.14	CYLD	4.51132	4.79745	0.286128	0	0	0.00817393	0.0293522	0.153914	0.00136639	0.0101029	0.186194	0.655309	0.868804	0.0260149	0.287411	0.686415	-0.0619842	0.120847	0.478092	-0.0903598	0.9451	0.989046	0.00401321
ENSG00000140465.10	CYP1A1	1.75061	2.15232	0.401704	1.12288e-199	4.26666e-199	0.00161631	0.00762261	0.183373	0.0233965	0.0899236	0.131973	0.39751	0.716042	-0.0493016	0.220844	0.62741	-0.0713286	0.756205	0.928998	0.0180936	0.488942	0.847723	-0.040325
ENSG00000138061.8	CYP1B1	4.17697	4.30092	0.123946	5.23664e-37	9.31249e-37	0.00459679	0.0181995	-0.164889	0.00675082	0.03525	-0.157632	0.862397	0.953572	0.0101012	0.333265	0.723202	-0.0563779	0.947347	0.985029	0.00384871	0.722572	0.935295	-0.02069
ENSG00000119004.11	CYP20A1	1.63682	1.70841	0.0715923	6.08067e-76	1.35632e-75	3.68193e-07	6.12482e-06	-0.294747	0.0978051	0.251973	-0.096432	0.0001123	0.004975	0.224399	0.198553	0.604042	0.0749033	0.465163	0.794838	0.042561	0.010292	0.165199	0.149333
ENSG00000135929.5	CYP27A1	1.21261	1.71597	0.503358	0	0	9.0727e-10	3.57522e-08	0.354189	1.73433e-07	7.49394e-06	0.302833	0.664741	0.873986	0.025256	0.565001	0.859303	0.0335335	0.921118	0.978647	0.00577117	0.759392	0.944828	0.0178495
ENSG00000138115.10	CYP2C8	0.14368	0.0812242	-0.0624559	1.4332e-68	3.09005e-68	0.00156354	0.00742697	-0.183933	0.853779	0.930017	-0.0107408	0.0225186	0.158216	0.132821	0.195848	0.601464	0.0753567	0.287167	0.67031	0.0620157	0.040013	0.328391	0.119579
ENSG00000134716.6	CYP2J2	0.260943	0.286499	0.0255565	1.53952e-08	2.03404e-08	5.66199e-10	2.40212e-08	0.358437	3.9707e-08	2.24612e-06	0.318082	0.280467	0.617674	-0.0628841	0.262156	0.664245	0.0653323	0.34028	0.712205	0.0555656	0.343513	0.762183	-0.0551948
ENSG00000155016.14	CYP2U1	1.34789	1.50478	0.15689	8.54788e-167	2.82597e-166	4.44172e-12	3.66538e-10	0.399443	2.07158e-08	1.3413e-06	0.324585	0.00863243	0.0886973	-0.152839	0.908581	0.979622	-0.00669211	0.0730747	0.388802	0.104388	0.0249528	0.256262	-0.130534
ENSG00000160868.11	CYP3A4	0.265187	0.285507	0.0203203	4.72742e-05	5.78199e-05	3.09465e-07	5.28577e-06	0.296633	0.000863459	0.00710867	0.193717	0.0778367	0.328569	-0.102702	0.682662	0.905011	-0.0238258	0.409956	0.763559	0.0480139	0.143244	0.564368	-0.0852725
ENSG00000106258.10	CYP3A5	0.225636	0.243365	0.0177295	3.61741e-06	4.54971e-06	0.0143203	0.0466328	-0.142556	0.530716	0.724667	0.0365333	0.017807	0.13756	0.137938	0.174518	0.576512	0.0791033	0.349504	0.717313	0.0545136	0.0830888	0.454022	0.100938
ENSG00000265787.1	CYP4F35P	0.151049	0.226873	0.0758245	3.28894e-66	7.01278e-66	9.77431e-08	1.97012e-06	0.308853	1.40783e-06	4.08057e-05	0.279779	0.39299	0.712843	0.0497753	0.496915	0.824652	-0.0395885	0.262904	0.650322	-0.0652301	0.9104	0.98264	-0.00655841
ENSG00000172817.3	CYP7B1	2.74631	2.53493	-0.21138	1.08097e-101	2.70893e-101	7.01109e-08	1.47093e-06	0.312288	1.98071e-06	5.39199e-05	0.275843	0.00561934	0.0678026	-0.161131	0.245116	0.651343	0.0677189	0.500732	0.814037	0.0392382	0.648076	0.91245	-0.0265997
ENSG00000142871.12	CYR61	0.0580845	0.0578074	-0.000277082	0.913692	0.918493	0.00657841	0.0244705	0.15813	0.240444	0.452038	0.0683935	0.144888	0.455193	-0.084924	0.904347	0.978515	0.00700356	0.772201	0.934251	0.0168714	0.129376	0.542538	-0.0883426
ENSG00000173198.5	CYSLTR1	3.12679	2.85087	-0.275917	3.54494e-214	1.43592e-213	3.87302e-09	1.24809e-07	-0.340776	7.05657e-08	3.58675e-06	-0.312222	0.747689	0.911936	0.0187474	0.745149	0.929471	0.0189429	0.167697	0.543986	-0.0803732	0.9905	0.997755	-0.000693894
ENSG00000120306.6	CYSTM1	4.30328	4.65643	0.353146	0	0	4.05195e-10	1.83366e-08	0.361421	2.5465e-06	6.57497e-05	0.272911	2.09929e-05	0.00144837	-0.246994	0.831069	0.959676	-0.0124327	0.471993	0.799046	0.0419125	0.000291038	0.0174482	-0.21058
ENSG00000100055.17	CYTH4	3.12821	3.2582	0.129999	6.25151e-88	1.47943e-87	0.00791476	0.0285531	-0.154545	0.318264	0.53711	-0.0581528	0.00193071	0.0339698	0.180346	0.942303	0.988084	-0.00421803	0.440953	0.78231	0.0449038	0.603225	0.895308	-0.0302901
ENSG00000115165.6	CYTIP	5.94998	6.4513	0.50132	0	0	0.0117291	0.0396492	-0.146682	0.0262243	0.0974977	-0.129415	0.226683	0.56324	0.0704356	0.0173871	0.201142	0.13845	0.00229179	0.0691911	0.177383	0.378033	0.783738	-0.0513667
ENSG00000100592.12	DAAM1	3.26144	3.29359	0.0321514	4.97912e-09	6.63641e-09	0.00390512	0.0159502	0.167888	0.00819083	0.0407277	0.153873	0.117929	0.406549	-0.0910753	0.0039251	0.0919775	-0.167795	0.0503531	0.33019	-0.113959	0.00088156	0.0363738	-0.193383
ENSG00000146122.13	DAAM2	0.527892	0.421502	-0.10639	1.2882e-88	3.05851e-88	1.5157e-07	2.88121e-06	0.304258	0.000760541	0.00644027	0.195752	2.42897e-08	8.66321e-06	-0.323006	0.771709	0.936834	-0.0169089	0.975848	0.993074	0.00176436	2.66893e-07	0.000105967	-0.29823
ENSG00000165617.11	DACT1	2.14996	2.36844	0.218487	5.12685e-136	1.48929e-135	1.45746e-05	0.000141857	0.251658	0.000156796	0.00186305	0.219646	0.0356519	0.208511	-0.122326	0.224256	0.630886	-0.0708047	0.917507	0.977377	-0.00603627	0.00768664	0.139319	-0.155117
ENSG00000173402.8	DAG1	2.83539	3.20758	0.372188	0	0	0.00503649	0.0195938	0.163189	0.0191793	0.0774199	0.136337	0.705864	0.89221	-0.021995	0.970477	0.994242	-0.00215696	0.158754	0.532375	0.0820981	0.21397	0.652359	-0.072402
ENSG00000149476.11	DAK	3.56801	3.59616	0.0281532	1.43141e-11	1.98296e-11	1.31509e-08	3.5208e-07	-0.329052	3.43609e-06	8.45681e-05	-0.269375	0.111859	0.396672	0.0926095	0.00135581	0.0504963	0.186324	0.00377315	0.0900208	0.168514	0.594211	0.893141	0.0310463
ENSG00000226950.3	DANCR	6.2723	5.96489	-0.307406	8.37935335346754e-321	5.45053220492063e-320	2.97102e-07	5.0953e-06	-0.297074	8.88254e-10	9.73517e-08	-0.354381	0.665634	0.874122	-0.0251844	0.979177	0.995979	0.00152113	0.933945	0.982306	-0.00483035	0.0790911	0.442637	0.102272
ENSG00000132676.12	DAP3	5.84847	5.96031	0.111841	8.03817e-155	2.52987e-154	0.00999917	0.0347044	0.149913	0.562311	0.749617	0.0337656	0.16331	0.481847	-0.0812104	0.554652	0.853933	0.0344292	0.429585	0.775345	-0.0460292	0.893002	0.977194	-0.00783896
ENSG00000196730.9	DAPK1	3.82386	3.59708	-0.226776	1.29394e-189	4.69615e-189	0.00446003	0.0177751	-0.165448	0.00131554	0.00982014	-0.186826	0.65568	0.868968	-0.0259849	0.244033	0.650847	0.0678745	0.853103	0.960917	-0.010791	0.854323	0.968512	0.0107004
ENSG00000204209.7	DAXX	5.45491	5.31898	-0.135936	2.88465e-246	1.33118e-245	0.00494184	0.0193005	-0.163543	0.0799472	0.217946	-0.101982	0.0718777	0.312634	0.104826	3.5497e-05	0.00501318	-0.240131	0.00291128	0.0788444	-0.173176	0.214145	0.652418	0.0723745
ENSG00000071626.13	DAZAP1	6.11384	5.83818	-0.275657	0	0	0.00780677	0.0282604	0.154814	0.211095	0.417489	0.0728583	0.126185	0.422351	-0.0890847	0.207619	0.613612	-0.0734162	0.844755	0.959267	0.011412	0.453086	0.829862	0.0437209
ENSG00000092345.10	DAZL	0.257287	0.397981	0.140694	1.71078e-123	4.71822e-123	0.00205566	0.00929465	-0.179267	0.000460741	0.00434575	-0.20361	0.0591355	0.279763	-0.109903	0.699497	0.912612	0.0224952	0.139398	0.504358	0.0861003	0.136053	0.552909	-0.0868344
ENSG00000113758.10	DBN1	3.87716	3.64853	-0.228639	5.10405e-244	2.3359e-243	0.00269234	0.0117104	0.174561	0.00253827	0.0164956	0.175598	0.713661	0.895449	-0.0213847	0.609685	0.876039	-0.0297515	0.857014	0.962539	-0.0105006	0.12369	0.533362	0.0896754
ENSG00000003249.10	DBNDD1	2.16731	1.91499	-0.252316	2.18364e-94	5.30604e-94	6.01199e-10	2.52515e-08	0.3579	2.26584e-05	0.000390501	0.246008	5.48309e-10	4.80753e-07	-0.358725	0.936454	0.987165	-0.00464649	0.4212	0.769919	0.0468704	1.11651e-06	0.000317497	-0.282421
ENSG00000244274.4	DBNDD2	0.170416	0.202397	0.0319811	2.81946e-11	3.89074e-11	0.00137106	0.0066631	0.186137	0.00138134	0.0101848	0.186012	0.837177	0.943887	0.0119767	0.0333024	0.278198	-0.123926	0.120226	0.476894	-0.0905107	0.94275	0.989441	0.00418526
ENSG00000138231.9	DBR1	3.43788	3.64151	0.203631	1.66529e-297	9.67227e-297	1.61274e-05	0.00015468	0.250373	0.0021609	0.0145231	0.178404	0.421204	0.734941	-0.04687	0.892391	0.975612	-0.007884	0.171507	0.549151	0.0796592	0.9983	0.999488	-0.000124138
ENSG00000122741.12	DCAF10	2.61779	2.83736	0.219569	0	0	0.00637973	0.0238283	0.158717	0.037672	0.126716	0.12102	0.524674	0.801445	-0.0370719	0.760859	0.933028	-0.0177372	0.255612	0.643632	0.0662358	0.12308	0.532918	-0.089821
ENSG00000164934.10	DCAF13	4.33434	4.23475	-0.0995902	1.13548e-151	3.51847e-151	1.60723e-06	2.17498e-05	0.278258	0.0620403	0.181928	0.108671	0.00101903	0.0222904	-0.191032	0.122404	0.498403	-0.0899833	0.197745	0.580921	-0.0750384	0.881783	0.974648	-0.00866669
ENSG00000172992.8	DCAKD	4.23417	4.29603	0.061864	3.6692e-47	7.00072e-47	0.00304093	0.0129982	0.1724	0.153704	0.340355	0.0831046	0.139741	0.445608	-0.0860257	0.867159	0.970773	-0.00974826	0.658668	0.886949	-0.0257441	0.710306	0.93116	-0.021647
ENSG00000187323.8	DCC	0.0375662	0.0109794	-0.0265869	1.91155e-78	4.31781e-78	3.2708e-06	3.95788e-05	-0.26996	0.000357619	0.00356315	-0.20748	0.00277651	0.0436341	0.174017	0.179155	0.580619	-0.0782611	0.446266	0.785051	0.0443836	0.032944	0.296764	0.124179
ENSG00000146038.8	DCDC2	0.0817962	0.0720788	-0.00971743	4.26735e-07	5.47748e-07	2.43838e-05	0.000219371	0.245056	0.00254551	0.0165325	0.175548	0.0481313	0.248852	-0.115079	0.043963	0.319887	0.117302	0.0719021	0.387263	0.104817	0.045406	0.347068	-0.116513
ENSG00000166341.7	DCHS1	0.354799	0.267625	-0.0871743	1.4473e-123	3.99416e-123	2.973e-06	3.65213e-05	-0.271089	0.00174342	0.0122986	-0.182089	0.00178745	0.0325093	0.181664	0.769507	0.935671	0.0170768	0.984849	0.99535	0.00110671	0.081138	0.448368	0.101582
ENSG00000156136.6	DCK	4.22737	4.1329	-0.094469	3.70984e-57	7.51649e-57	1.04503e-12	1.10506e-10	-0.410862	9.57655e-08	4.55926e-06	-0.309065	0.00291899	0.0446398	0.173129	0.0953888	0.448752	0.0971327	0.204155	0.588016	0.0739786	0.0249349	0.25658	0.13055
ENSG00000152457.14	DCLRE1C	3.48454	3.40361	-0.0809272	2.56402e-63	5.39492e-63	4.81937e-08	1.06416e-06	-0.31612	0.000277621	0.00291807	-0.211284	0.0326922	0.197344	0.124358	0.000877543	0.0387944	0.193456	0.174776	0.553305	0.0790559	0.344211	0.762205	0.0551151
ENSG00000237470.3	DCLRE1CP1	0.424273	0.400972	-0.0233013	0.0281006	0.0312554	0.00524459	0.0202759	-0.162431	0.228307	0.437826	-0.07019	0.197934	0.527364	0.0750068	0.00253902	0.0718127	0.175593	0.0333035	0.271104	0.123926	0.155228	0.581429	0.0827982
ENSG00000272886.2	DCP1A	3.09377	3.30296	0.209184	1.33275e-248	6.22945e-248	0.000689322	0.00371457	0.197316	0.000403817	0.00391591	0.205633	0.861678	0.953779	-0.0101545	0.2005	0.606806	0.0745799	0.100992	0.445903	0.0955287	0.400256	0.796689	-0.0490154
ENSG00000151065.10	DCP1B	3.16559	3.81413	0.648534	0	0	4.24051e-05	0.000349934	0.237765	0.0368932	0.125055	0.121516	0.104891	0.384736	-0.0944538	0.0847219	0.424882	0.100407	0.0644493	0.369438	0.107686	0.0343293	0.303526	-0.123215
ENSG00000129187.11	DCTD	5.64396	5.67094	0.0269821	1.88383e-27	3.11035e-27	2.85528e-05	0.000249828	0.242997	0.303303	0.521396	0.0599784	0.000100451	0.0045458	-0.225967	0.00038196	0.023163	-0.206481	2.66269e-05	0.00549323	-0.24391	0.0221679	0.241699	-0.133168
ENSG00000204843.9	DCTN1	4.95715	5.12396	0.166814	1.69181e-300	9.96938e-300	0.0014245	0.00687517	0.185498	0.00590523	0.0318707	0.160191	0.832056	0.942558	0.0123589	0.015025	0.187416	-0.141549	0.0635031	0.366913	-0.108069	0.225145	0.664852	-0.0706691
ENSG00000137100.12	DCTN3	3.99569	4.07422	0.0785306	6.13664e-82	1.4116e-81	1.20863e-09	4.60748e-08	-0.35158	8.60386e-07	2.72667e-05	-0.285363	0.170691	0.491362	0.079811	0.465208	0.807771	0.0425567	0.594957	0.861585	0.0309834	0.645826	0.911354	0.0267823
ENSG00000132912.9	DCTN4	3.64702	4.11156	0.464541	0	0	6.14798e-06	6.83062e-05	0.262379	0.00653909	0.0344005	0.158245	0.0404097	0.225495	-0.119342	0.371801	0.748976	-0.0520411	0.863441	0.964712	0.0100238	0.0132287	0.187962	-0.144206
ENSG00000150401.11	DCUN1D2	2.2334	2.38955	0.156146	4.79766e-157	1.52342e-156	0.00152306	0.00727247	-0.184375	0.645028	0.80616	-0.0268471	0.0208466	0.150799	0.13452	0.868643	0.971659	-0.00963837	0.991892	0.997438	-0.000592253	0.134969	0.551271	0.0870753
ENSG00000109184.11	DCUN1D4	2.57739	2.86536	0.287964	0	0	0.000442708	0.00256991	0.204224	0.00138386	0.0101963	0.185982	0.588318	0.839719	-0.0315433	0.0587788	0.364862	-0.110057	0.38675	0.745682	-0.0504346	0.690924	0.926117	0.0231713
ENSG00000167986.10	DDB1	6.73858	6.69519	-0.0433851	2.01599e-70	4.38113e-70	0.00540241	0.0207868	-0.161873	0.0485146	0.152691	-0.114883	0.77137	0.920857	0.0169348	0.424548	0.782086	-0.0465333	0.678547	0.894148	-0.0241529	0.0483786	0.358336	0.114952
ENSG00000085788.10	DDHD2	3.61808	3.74271	0.124628	9.9927e-196	3.72698e-195	2.73075e-07	4.75688e-06	0.297983	2.61355e-06	6.71513e-05	0.272606	0.105239	0.385205	-0.0943595	0.0319738	0.272399	-0.124875	0.0758626	0.395927	-0.103391	0.203218	0.641511	-0.0741321
ENSG00000197312.8	DDI2	3.59121	3.64404	0.0528277	3.84173e-31	6.54641e-31	0.00408141	0.0165323	0.16708	0.000898232	0.00731765	0.19308	0.590944	0.840445	-0.0313216	0.416498	0.778709	-0.0473463	0.372106	0.735302	-0.052008	0.747921	0.942651	0.0187296
ENSG00000175197.7	DDIT3	3.2431	3.9326	0.689495	1.10309e-290	6.20649e-290	0.00278644	0.0120401	-0.173953	0.154647	0.341617	-0.0829147	0.228877	0.564891	0.0701042	0.222044	0.628528	-0.0711437	0.892737	0.972454	0.00785848	0.315234	0.744247	0.0585179
ENSG00000244038.6	DDOST	7.30136	7.29895	-0.00241351	0.429562	0.446428	3.85071e-10	1.76153e-08	-0.361873	1.09828e-06	3.33977e-05	-0.282608	3.02103e-06	0.000361202	0.2709	0.000266098	0.0184194	-0.211915	0.000366069	0.0273163	-0.207126	0.000300244	0.0177973	0.210114
ENSG00000204580.8	DDR1	2.14805	3.27149	1.12343	0	0	1.28688e-07	2.50971e-06	0.30598	0.000796219	0.00666992	0.195019	0.00421542	0.0569352	-0.166488	0.0012699	0.0481487	0.187412	0.0333143	0.271088	0.123918	6.36358e-05	0.00608677	-0.232281
ENSG00000079785.11	DDX1	6.07704	6.10333	0.0262937	5.34116e-20	8.22857e-20	0.000202748	0.00132087	0.215921	0.229185	0.43883	0.0700578	0.000153283	0.0062876	-0.219972	0.066147	0.384299	0.107009	0.175125	0.553493	0.0789922	0.230442	0.6695	-0.0698692
ENSG00000178105.6	DDX10	3.12303	2.4755	-0.647534	0	0	3.40777e-07	5.72304e-06	0.295588	0.0247286	0.0933892	0.130736	0.078511	0.330025	-0.102471	0.00887019	0.143031	-0.152302	0.0829106	0.410418	-0.100996	0.217864	0.656996	0.071791
ENSG00000100201.15	DDX17	6.82705	6.90675	0.079703	7.81768e-76	1.74229e-75	0.000173444	0.00115499	-0.218191	0.183742	0.382102	-0.0774437	0.0408496	0.225913	0.119081	0.149102	0.540305	-0.0840442	0.357861	0.725269	-0.0535757	0.0347777	0.305564	-0.122911
ENSG00000088205.9	DDX18	5.13982	5.01383	-0.125987	1.44157e-248	6.73362e-248	0.0116063	0.0393032	0.146897	0.237265	0.448143	0.0688578	0.0627619	0.289817	-0.108373	0.348428	0.73305	0.0546355	0.367972	0.733539	0.052459	0.253897	0.692785	0.0664751
ENSG00000064703.8	DDX20	3.51148	3.70129	0.189807	0	0	7.89609e-06	8.45585e-05	0.259314	0.000205328	0.00230931	0.215736	0.394819	0.714128	-0.0495833	0.00284596	0.0771747	0.173579	0.0046456	0.099246	0.164693	0.513438	0.85946	0.038082
ENSG00000165732.9	DDX21	6.4515	5.99621	-0.455282	0	0	2.67012e-07	4.67449e-06	0.298225	0.000519227	0.00478585	0.201761	0.0640873	0.29279	-0.107832	0.332018	0.72221	-0.0565234	0.770284	0.933704	0.0170175	0.0103867	0.165456	0.149148
ENSG00000124228.11	DDX27	4.6556	4.66497	0.00937533	0.000282384	0.000337971	9.50799e-08	1.92196e-06	0.30914	0.000125309	0.00156771	0.222849	0.0886005	0.352842	-0.0991802	0.0538757	0.349909	-0.112267	0.75424	0.928156	-0.0182443	0.607164	0.897545	-0.0299614
ENSG00000125485.14	DDX31	3.05831	2.95062	-0.107692	8.02235e-131	2.28251e-130	2.36079e-10	1.14203e-08	0.366186	3.85655e-06	9.30659e-05	0.268001	0.0699173	0.308055	-0.105556	0.67595	0.903226	0.0243598	0.78111	0.93727	0.016194	0.760869	0.945659	0.0177365
ENSG00000123136.11	DDX39A	6.88513	6.52355	-0.361584	0	0	0.0138424	0.0453787	0.143264	0.538372	0.730948	0.0358552	0.0676747	0.302224	-0.106413	0.503346	0.828464	0.038999	0.336137	0.709675	-0.056044	0.391836	0.791229	0.0498968
ENSG00000183258.8	DDX41	5.28706	5.18371	-0.103349	9.85974e-185	3.49998e-184	0.0128589	0.0427202	-0.144793	0.0173464	0.0716286	-0.1385	0.817319	0.938187	0.0134621	0.915335	0.981073	-0.00619575	0.921911	0.978897	-0.00571293	0.482161	0.845298	0.0409565
ENSG00000213782.4	DDX47	0.796399	0.780261	-0.0161373	0.0097901	0.0110957	0.0146423	0.0474466	0.14209	0.0210903	0.083187	0.134265	0.946694	0.983669	-0.00389654	0.317454	0.709678	-0.0582501	0.0611209	0.36017	-0.109056	0.330965	0.753896	-0.0566466
ENSG00000185163.6	DDX51	3.34057	3.15593	-0.184639	5.98779e-274	3.12891e-273	0.00783894	0.0283476	0.154734	0.0386135	0.128771	0.120431	0.51738	0.797891	-0.0377263	0.60335	0.873498	-0.0302797	0.742766	0.924525	0.0191265	0.961616	0.991439	-0.00280477
ENSG00000278053.1	DDX52	3.47375	3.58555	0.111799	8.21215e-163	2.67215e-162	0.0002825	0.00174483	0.211025	0.000350856	0.00351909	0.207769	0.621535	0.853495	0.0287698	0.210615	0.616492	-0.0729351	0.180826	0.559906	-0.0779616	0.171025	0.60465	0.0797489
ENSG00000123064.9	DDX54	4.84371	4.88939	0.0456829	5.00698e-40	9.09311e-40	0.0101719	0.03524	0.149569	0.051742	0.160213	0.113281	0.559766	0.823142	-0.0339856	0.426328	0.783718	-0.0463548	0.465029	0.794995	0.0425738	0.567667	0.881841	0.033304
ENSG00000136271.7	DDX56	5.17108	4.95781	-0.21327	0	0	0.000234599	0.00149505	0.21378	0.121324	0.291507	0.090244	0.0405434	0.225464	-0.119262	0.828143	0.958771	0.0126514	0.922189	0.978994	0.00569256	0.933633	0.98711	-0.00485319
ENSG00000107201.6	DDX58	2.9246	2.95544	0.0308428	9.01938e-08	1.17505e-07	5.60571e-15	1.24169e-12	0.449588	3.75873e-11	7.12567e-09	0.381938	0.00182773	0.0328445	-0.181284	0.106751	0.470539	-0.0939524	0.597824	0.862945	-0.0307426	0.000117065	0.00926092	-0.223813
ENSG00000118197.10	DDX59	3.34972	3.454	0.104283	8.14474e-109	2.10423e-108	0.000940557	0.00484034	0.192335	0.000656672	0.00573851	0.198083	0.762802	0.918128	-0.0175887	0.0452109	0.323486	-0.116618	0.0648941	0.369972	-0.107507	0.561785	0.879652	-0.033811
ENSG00000110367.8	DDX6	5.49642	5.63928	0.142853	4.01031e-203	1.54502e-202	0.00171964	0.00804142	-0.182323	0.266836	0.482102	-0.0646957	0.0111259	0.103686	0.147757	0.476799	0.814853	-0.0414592	0.790671	0.940324	-0.0154695	0.130619	0.544171	0.0880574
ENSG00000137628.13	DDX60	2.29185	1.79464	-0.497207	0	0	1.80627e-20	3.16745e-17	0.530911	2.4373e-13	1.50847e-10	0.422024	4.08382e-10	3.90617e-07	-0.361351	0.536468	0.845041	0.0360234	0.475507	0.800808	0.0415808	1.98852e-10	4.64939e-07	-0.367686
ENSG00000181381.10	DDX60L	1.26845	1.02311	-0.245342	1.00074e-210	3.98609e-210	4.36454e-15	9.8756e-13	0.451353	2.77153e-12	9.88498e-10	0.403202	2.18358e-06	0.000290817	-0.274708	0.00621598	0.119128	0.159214	0.24501	0.632064	0.0677342	1.2432e-07	5.94559e-05	-0.306342
ENSG00000158796.13	DEDD	3.939	4.19061	0.251611	0	0	3.95592e-05	0.000330729	0.238692	0.0351685	0.120864	0.122648	0.090916	0.35753	-0.098468	0.0490102	0.336483	0.114631	0.160572	0.535402	0.0817415	0.0102699	0.165221	-0.149376
ENSG00000023892.10	DEF6	5.35468	5.17912	-0.175563	1.68644e-166	5.56845e-166	0.000497761	0.0028409	-0.202416	0.427332	0.641714	-0.0462543	0.00296154	0.0449961	0.172872	0.70448	0.91328	0.0221036	0.0364243	0.284513	0.121819	0.141094	0.561679	0.0857332
ENSG00000140995.13	DEF8	3.9559	3.87597	-0.0799389	1.75654e-37	3.13457e-37	0.000928089	0.00479258	-0.192551	0.025821	0.0963559	-0.129765	0.0487142	0.250634	0.114781	0.99942	0.99999	-4.23533e-05	0.193007	0.575927	-0.0758379	0.703678	0.929886	-0.0221665
ENSG00000168350.7	DEGS2	0.164138	0.234356	0.0702185	7.48023e-85	1.74373e-84	0.00252344	0.0110857	0.175701	9.09603e-05	0.00122619	0.227353	0.0519769	0.260169	0.113167	0.000162413	0.0132467	0.21914	0.000394422	0.028135	0.205992	0.0336487	0.299903	0.123685
ENSG00000124795.11	DEK	6.815	6.49175	-0.323246	0	0	0.00649594	0.0242065	0.158372	0.240514	0.452049	0.0683833	0.0155477	0.127254	-0.140828	0.0581083	0.363272	0.11035	0.140515	0.506226	-0.085858	0.860161	0.969437	0.010267
ENSG00000119522.12	DENND1A	3.27375	2.32541	-0.948337	0	0	1.42238e-08	3.76966e-07	0.328285	0.0991859	0.254378	0.0960378	0.0132337	0.115215	-0.144199	0.913023	0.980593	-0.00636562	0.504782	0.81508	-0.038868	0.0627612	0.40179	-0.108373
ENSG00000213047.8	DENND1B	1.13253	0.996964	-0.135567	1.25194e-115	3.32843e-115	4.02282e-06	4.74774e-05	-0.267497	5.22749e-05	0.000776851	-0.234953	0.00591722	0.0699921	0.160152	0.863058	0.969742	0.0100521	0.186406	0.56684	-0.0769761	0.381543	0.785213	0.0509898
ENSG00000175984.11	DENND2C	0.208669	0.234715	0.0260456	2.01349e-17	3.01114e-17	0.000323282	0.00195821	-0.209004	0.00898159	0.0437702	-0.152054	0.248041	0.585411	0.0673012	0.671147	0.901617	0.0247431	0.67416	0.89228	-0.0245025	0.70676	0.930045	-0.0219248
ENSG00000162777.13	DENND2D	4.18011	3.77142	-0.408685	0	0	0.010244	0.0354432	0.149427	0.0589252	0.175558	0.109994	0.0584872	0.278135	-0.110185	0.854189	0.967474	-0.0107103	0.33043	0.70534	0.0567093	0.0371759	0.315823	-0.121335
ENSG00000174485.11	DENND4A	3.87776	3.83892	-0.0388357	7.92232e-16	1.16174e-15	1.47711e-07	2.81547e-06	0.30453	2.8743e-07	1.11184e-05	0.297431	0.449073	0.755926	-0.0441101	0.0112152	0.161755	0.147595	0.273301	0.659225	0.0638288	0.472132	0.839323	-0.0418994
ENSG00000198837.6	DENND4B	4.79015	4.76025	-0.0298965	5.88927e-15	8.54028e-15	0.00278745	0.0120419	-0.173947	0.211403	0.41794	-0.0728093	0.0655567	0.296032	0.107243	0.1391	0.523721	0.0861651	0.387885	0.746707	0.0503143	0.0528325	0.373448	-0.112758
ENSG00000170456.11	DENND5B	3.09317	2.71231	-0.380857	0	0	8.27387e-08	1.69861e-06	-0.31058	3.00675e-05	0.000496244	-0.242319	0.0179106	0.138158	0.137814	0.896346	0.976688	-0.00759259	0.620282	0.869998	0.0288732	0.701394	0.929845	0.022346
ENSG00000139726.7	DENR	5.45935	5.58188	0.122522	2.79781e-249	1.31094e-248	8.80332e-06	9.27633e-05	0.257971	0.0152381	0.0652535	0.141252	0.0134598	0.11651	-0.143847	0.0206893	0.221786	-0.134686	0.00189364	0.0613989	-0.180678	0.665833	0.919003	-0.0251685
ENSG00000166153.13	DEPDC4	0.609425	0.722787	0.113362	2.44933e-62	5.12287e-62	0.00951049	0.0333216	0.150916	0.182027	0.379849	0.0777476	0.462909	0.764839	-0.0427763	0.26744	0.669332	-0.0646142	0.577832	0.854005	-0.0324337	0.553128	0.875544	-0.0345618
ENSG00000100150.13	DEPDC5	3.15735	2.9881	-0.16925	9.631e-236	4.26305e-235	0.00496972	0.0193806	-0.163438	0.399565	0.616652	-0.0490873	0.00991174	0.0965167	0.150089	0.861962	0.969494	0.0101334	0.203112	0.58702	0.0741494	0.045581	0.347271	0.116419
ENSG00000121690.6	DEPDC7	1.19382	2.09985	0.906033	0	0	1.36586e-05	0.000134307	0.25248	0.000209152	0.0023423	0.215466	0.184673	0.509515	0.0772798	0.166171	0.56664	0.0806624	0.425841	0.772497	-0.0464036	0.462504	0.835405	0.042815
ENSG00000155792.6	DEPTOR	0.503638	0.478134	-0.0255035	2.42584e-05	2.9887e-05	7.85469e-07	1.16072e-05	-0.286385	0.00334321	0.0203209	-0.170703	0.00594148	0.0701608	0.160075	0.257964	0.662074	-0.0659092	0.198507	0.581617	-0.0749111	0.100255	0.486657	0.0957357
ENSG00000136986.6	DERL1	4.24554	4.43125	0.185712	0	0	0.00919482	0.0323989	-0.151588	0.00338663	0.0205315	-0.17047	0.97502	0.99247	-0.00182493	0.0422504	0.312834	-0.118267	0.13657	0.500584	-0.0867199	0.0450569	0.346539	-0.116702
ENSG00000072849.7	DERL2	3.94902	3.93932	-0.00970674	0.00917472	0.0104094	0.000106859	0.000764061	-0.225099	0.0166053	0.0693855	-0.139432	0.0157472	0.128189	0.140558	0.573924	0.862525	-0.0327674	0.261183	0.648886	-0.0654657	0.0185013	0.223108	0.137115
ENSG00000099958.11	DERL3	3.61235	3.05974	-0.552603	0	0	2.2477e-08	5.61738e-07	-0.323777	5.17276e-08	2.79104e-06	-0.3154	0.273223	0.610409	0.0638392	0.131591	0.512697	-0.0878356	0.280034	0.665397	-0.0629408	0.825944	0.961248	0.012816
ENSG00000140543.10	DET1	1.20535	1.22771	0.0223605	0.000839052	0.000989308	0.000634154	0.003467	-0.198634	0.0547679	0.166857	-0.111852	0.295707	0.632054	0.0609281	0.25161	0.657882	0.0667962	0.508777	0.817454	-0.0385043	0.467574	0.838016	0.0423315
ENSG00000160049.8	DFFA	3.71191	3.76796	0.0560417	5.46726e-63	1.14784e-62	0.00602227	0.022768	0.159818	0.009793	0.0468031	0.15033	0.986865	0.995952	-0.000959456	0.383868	0.757051	-0.0507413	0.507189	0.816711	-0.0386487	0.0189517	0.224297	0.136595
ENSG00000169598.12	DFFB	2.15461	2.12842	-0.0261875	1.34994e-07	1.75166e-07	0.00661101	0.0245657	0.158035	0.393655	0.610801	0.0497054	0.130938	0.429914	-0.0879846	0.249598	0.655471	-0.0670803	0.82562	0.951557	-0.0128401	0.192496	0.630067	-0.0759248
ENSG00000062282.11	DGAT2	1.82345	1.99588	0.172427	4.14194e-208	1.63188e-207	0.0130903	0.0433795	0.144424	0.131952	0.307391	0.0877538	0.153381	0.467701	-0.0831698	0.654156	0.894381	0.0261079	0.265645	0.652043	-0.0648571	0.745972	0.942566	-0.0188795
ENSG00000077044.6	DGKD	4.57554	4.04412	-0.531423	0	0	7.99336e-06	8.52962e-05	-0.259163	0.00659778	0.0346227	-0.158073	5.57162e-06	0.000558302	0.263575	0.0644026	0.37919	-0.107705	0.743436	0.924757	-0.0190749	0.00445594	0.10304	0.165465
ENSG00000058866.11	DGKG	0.467376	1.2481	0.780729	0	0	0.00279671	0.012077	0.173888	0.0174825	0.0720775	0.138333	0.217686	0.551834	0.0718187	0.327398	0.718772	-0.0570658	0.0732632	0.389509	-0.10432	0.0864898	0.459946	0.0998425
ENSG00000102780.13	DGKH	1.81458	1.68152	-0.13306	7.62705e-140	2.25163e-139	0.000307871	0.00187729	-0.209738	0.0190901	0.0771634	-0.136438	0.0582327	0.277489	0.110296	0.304109	0.699156	0.0598785	0.122909	0.481276	0.089862	0.00539871	0.115335	0.161886
ENSG00000157680.12	DGKI	0.399466	0.245463	-0.154003	1.62171e-194	6.01865e-194	4.33832e-05	0.000356328	0.23746	0.00434007	0.0249394	0.165951	1.62909e-05	0.00122432	-0.250244	0.0977277	0.45287	0.0964542	0.39695	0.753474	0.0493602	0.00116228	0.0435968	-0.188876
ENSG00000145214.10	DGKQ	2.59451	2.80538	0.210873	4.51366e-212	1.8102e-211	0.0103256	0.0356842	-0.149267	0.222017	0.430432	-0.0711479	0.0015945	0.0300385	0.183603	0.989195	0.998065	0.000789228	0.328946	0.704101	0.0568834	0.924564	0.984595	0.00551825
ENSG00000117682.13	DHDDS	4.17647	4.23957	0.0631034	4.3636e-83	1.00949e-82	2.70815e-05	0.000239243	-0.243689	0.00614645	0.0328357	-0.159429	0.116288	0.403537	0.0914838	0.898243	0.976582	0.0074528	0.49176	0.809205	0.040064	0.324032	0.749216	0.057464
ENSG00000167536.10	DHRS13	1.43145	1.76144	0.329986	5.85802e-269	3.00293e-268	1.18536e-08	3.24785e-07	-0.330064	9.80158e-05	0.00129802	-0.22631	0.00461295	0.0599569	0.164824	0.800103	0.948004	-0.014757	0.902015	0.97309	-0.00717515	0.0746526	0.432282	0.10382
ENSG00000100867.11	DHRS2	0.338171	0.572118	0.233946	5.17086e-193	1.90695e-192	0.0085588	0.0304949	-0.153008	0.000129034	0.00160666	-0.222433	0.0359828	0.209979	-0.122108	0.000595166	0.0306212	-0.199631	0.0814254	0.407767	-0.101487	0.139445	0.559455	-0.0860899
ENSG00000100612.10	DHRS7	4.39545	4.84951	0.454061	0	0	0.000242912	0.00153871	0.213266	5.35847e-05	0.000792956	0.234618	0.421872	0.735315	0.0468026	0.677529	0.903615	0.024234	0.506235	0.816112	-0.0387355	0.844895	0.966467	-0.0114015
ENSG00000109016.14	DHRS7B	2.95285	3.25599	0.30314	0	0	1.25677e-06	1.7514e-05	0.281075	0.0650612	0.188553	0.10744	0.00168995	0.0313043	-0.182618	0.436967	0.790161	0.0452965	0.524405	0.825236	0.0370959	0.0310469	0.287173	-0.125557
ENSG00000073737.13	DHRS9	0.865606	0.256485	-0.609121	0	0	0.000108636	0.000773877	-0.224867	0.00040159	0.00389971	-0.205717	0.000869833	0.0200921	0.193599	0.0137947	0.179964	0.143336	0.000818186	0.0399469	0.194583	0.0034145	0.0884869	0.170323
ENSG00000181192.8	DHTKD1	3.88205	3.83081	-0.0512465	6.75572e-30	1.13883e-29	8.14205e-05	0.00060435	0.228892	0.000322653	0.00328953	0.209034	0.163046	0.481677	-0.0812612	0.102007	0.461225	-0.0952457	0.0891543	0.421969	-0.0990085	0.0516408	0.369367	-0.113329
ENSG00000109606.9	DHX15	6.82442	6.50576	-0.318655	0	0	0.000836542	0.00439205	0.194227	0.0353897	0.121426	0.1225	0.19609	0.525446	-0.0753159	0.0325101	0.275074	-0.124488	0.0787159	0.403021	-0.1024	0.0768514	0.436487	0.103044
ENSG00000005100.9	DHX33	4.09863	3.93875	-0.159887	2.30463e-199	8.74123e-199	0.000823771	0.00433257	0.194474	0.10203	0.259115	0.0952393	0.0377601	0.215861	-0.120964	0.279225	0.679824	0.0630468	0.0456338	0.317655	0.11639	0.249321	0.689054	0.0671195
ENSG00000134815.15	DHX34	3.20441	3.21722	0.0128133	0.00201456	0.00234406	0.000452849	0.00262082	0.203876	0.149588	0.334337	0.0839438	0.0707748	0.310209	-0.105235	0.50806	0.830828	-0.0385695	0.0790196	0.403693	-0.102297	0.343966	0.762225	-0.055143
ENSG00000101452.11	DHX35	3.23331	3.14014	-0.0931741	4.14944e-103	1.04596e-102	0.009746	0.0340277	0.150427	0.00345405	0.0208024	0.170115	0.702943	0.891032	0.0222243	0.450347	0.799246	-0.0439863	0.397759	0.753991	-0.0492756	0.143077	0.564131	0.0853082
ENSG00000150990.4	DHX37	4.49284	4.27387	-0.218973	0	0	8.88356e-09	2.52276e-07	0.332859	0.000333225	0.00337605	0.208548	0.0338452	0.202159	-0.123548	0.880123	0.974093	0.00878929	0.156859	0.529141	0.0824729	0.55177	0.874907	-0.0346802
ENSG00000163214.17	DHX57	3.15053	3.13167	-0.0188677	1.95946e-06	2.48137e-06	0.011286	0.0383793	-0.147467	0.287606	0.50451	-0.0619592	0.112528	0.397836	0.0924374	0.972321	0.994631	-0.00202213	0.862666	0.964512	0.0100812	0.0509397	0.366846	0.113671
ENSG00000108771.9	DHX58	3.20514	2.96629	-0.238848	4.05038e-200	1.54238e-199	5.75164e-07	8.90595e-06	0.289853	0.00301553	0.0187628	0.17255	0.000287448	0.009586	-0.210766	0.0967087	0.451429	0.0967482	0.0108499	0.153232	0.148267	1.49117e-05	0.00207806	-0.251369
ENSG00000135829.13	DHX9	6.76151	6.5162	-0.245315	0	0	4.13722e-06	4.86095e-05	0.267161	0.0196141	0.0787219	0.13585	0.00737356	0.0800216	-0.155926	0.505684	0.829586	-0.0387858	0.274948	0.660848	-0.0636103	0.623587	0.902052	0.0286006
ENSG00000131504.12	DIAPH1	6.05221	5.89451	-0.157705	1.1018778235604e-310	6.80963731018546e-310	0.00315981	0.0134137	-0.171715	0.891091	0.949621	-0.00797986	4.1606e-05	0.00244557	0.238019	0.0796547	0.413768	-0.102081	0.558841	0.844442	-0.0340657	4.05953e-05	0.0044492	0.238347
ENSG00000147202.14	DIAPH2	1.6627	0.786894	-0.875807	0	0	6.40574e-07	9.79623e-06	0.288659	0.433548	0.647537	0.0456349	0.001602	0.030099	-0.183523	0.923185	0.983276	-0.00561944	0.711927	0.910537	0.0215203	0.00463252	0.104932	-0.164746
ENSG00000100697.11	DICER1	3.93176	4.02329	0.0915309	4.12141e-62	8.60385e-62	0.000215539	0.00139	0.215026	0.00100512	0.00796939	0.191256	0.209174	0.541143	-0.0731657	0.0325022	0.275118	-0.124494	0.0798449	0.40584	-0.102017	0.245219	0.684552	-0.0677041
ENSG00000117597.14	DIEXF	2.33305	2.24142	-0.0916271	4.70437e-92	1.13317e-91	0.0106637	0.0366302	0.148617	0.236734	0.447663	0.0689357	0.111076	0.395093	-0.0928122	0.141142	0.526606	-0.0857227	0.594048	0.860979	-0.0310599	0.610383	0.898266	-0.0296934
ENSG00000086189.6	DIMT1	4.35906	4.36134	0.00227625	0.514855	0.531266	4.45339e-07	7.20867e-06	0.29267	0.00149847	0.0109071	0.184649	0.0167228	0.132442	-0.139282	0.131635	0.512676	0.0878258	0.658878	0.886834	-0.0257272	0.808529	0.956965	0.0141224
ENSG00000160305.14	DIP2A	2.8036	2.81701	0.0134161	0.00290026	0.00335533	6.87899e-06	7.51972e-05	-0.261007	0.807776	0.90468	-0.014179	1.24108e-05	0.000996797	0.253687	0.532161	0.842165	-0.0364049	0.513613	0.820463	-0.0380661	0.0406191	0.330401	0.119217
ENSG00000066084.9	DIP2B	3.83278	3.66217	-0.170611	2.98326e-185	1.06203e-184	3.10305e-06	3.78098e-05	0.270583	6.39657e-09	4.9853e-07	0.336014	0.0956528	0.367169	0.0970554	0.838855	0.962488	0.0118515	0.187414	0.568018	0.0768004	0.0185384	0.223172	0.137072
ENSG00000083520.11	DIS3	3.75655	3.8005	0.0439588	9.55208e-47	1.81872e-46	5.78737e-06	6.48129e-05	0.263114	0.00152108	0.0110221	0.184397	0.0586851	0.278887	-0.110098	0.860586	0.969242	0.0102355	0.533627	0.830555	0.0362749	0.378848	0.783729	-0.051279
ENSG00000144535.16	DIS3L2	2.88461	2.12582	-0.75879	0	0	0.00483521	0.0189827	0.16395	0.434817	0.648604	0.0455091	0.456243	0.760152	-0.0434161	0.402799	0.769575	0.0487515	0.0694522	0.381091	-0.105732	0.963301	0.991428	0.00268156
ENSG00000130826.12	DKC1	6.03944	5.62035	-0.419086	0	0	2.08027e-06	2.71726e-05	0.275273	0.150419	0.335552	0.0837731	0.00112089	0.0237771	-0.189473	0.002326	0.0694269	-0.177125	0.00810113	0.131032	-0.154089	0.131065	0.54463	0.0879554
ENSG00000104371.4	DKK4	0.14773	0.187659	0.0399288	6.64599e-10	9.00062e-10	0.0069845	0.0257534	-0.156976	0.896669	0.952286	0.00756879	0.0359903	0.209848	0.122103	0.0540005	0.349964	0.112208	0.169972	0.547317	0.0799454	0.150793	0.577144	0.0836964
ENSG00000091140.9	DLD	5.64921	5.77039	0.121173	2.29054e-241	1.0379e-240	1.47791e-09	5.37125e-08	0.349738	1.65887e-05	0.000304869	0.250013	0.0306437	0.190554	-0.125859	0.522112	0.838431	0.0373012	0.223648	0.608668	0.0708977	0.904156	0.980325	-0.0070176
ENSG00000176124.8	DLEU1	1.83047	1.93838	0.107904	1.28659e-69	2.78623e-69	0.00642549	0.0239779	-0.158581	0.00103313	0.0081363	-0.190808	0.598973	0.844332	-0.0306462	0.907262	0.979253	0.00678911	0.0563819	0.347422	0.111117	0.723865	0.935875	0.0205895
ENSG00000082458.8	DLG3	1.29526	1.47903	0.183772	2.72815e-194	1.01125e-193	1.37433e-06	1.88896e-05	0.280054	5.15413e-07	1.79865e-05	0.291064	0.777181	0.92355	0.0164925	0.994711	0.999317	-0.000386361	0.531174	0.82919	-0.0364926	0.620452	0.900612	0.0288591
ENSG00000132535.15	DLG4	0.975803	1.40907	0.433269	0	0	4.18824e-07	6.83732e-06	0.293342	1.8633e-05	0.000332566	0.248527	0.570454	0.829125	-0.0330646	0.763855	0.933818	-0.0175081	0.619302	0.869726	-0.0289541	0.500855	0.853124	-0.0392269
ENSG00000198010.8	DLGAP2	0.0579115	0.0557484	-0.00216311	0.0682811	0.0746876	0.000145465	0.000996102	-0.220723	0.000782585	0.00658981	-0.195296	0.75591	0.915067	0.0181162	0.353651	0.736747	-0.0540464	0.374434	0.737478	-0.0517553	0.66701	0.91894	-0.0250741
ENSG00000116544.8	DLGAP3	0.18816	0.143224	-0.0449352	4.56589e-42	8.42438e-42	3.29651e-07	5.55837e-06	0.295949	3.45345e-06	8.4896e-05	0.269315	0.401941	0.720202	-0.0488404	0.386324	0.75834	-0.0504799	0.497635	0.81277	0.0395223	0.791997	0.953542	-0.0153691
ENSG00000080845.14	DLGAP4	3.41437	3.54131	0.12694	5.56437e-140	1.64384e-139	8.47731e-10	3.36581e-08	0.354804	4.65677e-10	5.69724e-08	0.360183	0.527157	0.803198	0.0368501	0.116133	0.48594	-0.0915226	0.912633	0.976138	0.00639431	0.70615	0.929999	-0.0219726
ENSG00000171462.11	DLK2	1.25189	1.37408	0.122189	7.41874e-55	1.48438e-54	0.00200739	0.00911554	0.179677	6.91725e-07	2.32153e-05	0.287804	0.0161707	0.130126	0.139996	0.0755863	0.404723	0.103488	0.11081	0.459917	0.0928812	0.0469294	0.351686	0.115703
ENSG00000198719.7	DLL1	0.378557	0.325463	-0.0530932	3.03241e-26	4.95888e-26	1.72073e-08	4.45926e-07	0.326417	1.14373e-07	5.24346e-06	0.307215	0.183152	0.507313	-0.0775481	0.469456	0.810798	0.0421528	0.284957	0.669161	-0.0623006	0.763909	0.945863	-0.017504
ENSG00000128917.6	DLL4	0.187232	0.353441	0.166209	1.08023e-171	3.64752e-171	1.21431e-05	0.000122321	0.253961	0.000359368	0.00357719	0.207407	0.616008	0.850902	0.0292266	0.750567	0.930821	0.0185262	0.684838	0.897381	-0.0236532	0.828254	0.962235	0.0126431
ENSG00000144355.11	DLX1	0.148374	0.168083	0.0197088	4.02583e-08	5.27724e-08	0.000320935	0.00194568	0.209114	0.0978323	0.252012	0.0964242	0.46458	0.765857	-0.0426166	0.694083	0.910119	-0.0229218	0.154142	0.525792	-0.0830164	0.882375	0.974791	-0.00862295
ENSG00000115844.7	DLX2	0.0941788	0.174635	0.0804562	1.93731e-90	4.6384e-90	0.00057525	0.0031973	0.200164	9.321e-06	0.000189326	0.257263	0.0632967	0.29101	0.108153	0.748296	0.930253	0.0187008	0.864709	0.965257	-0.00992981	0.10736	0.499707	0.0937896
ENSG00000187908.12	DMBT1	0.0209203	0.0309393	0.010019	4.57878e-25	7.40651e-25	0.006268	0.0235028	-0.159055	0.00766785	0.0388338	-0.155164	0.323314	0.658871	-0.0575493	0.136938	0.520516	0.0866389	0.911798	0.976088	-0.00645566	0.159674	0.589168	-0.0819172
ENSG00000198947.11	DMD	1.50012	1.60162	0.101507	1.23691e-104	3.14085e-104	3.7489e-06	4.45192e-05	0.268338	0.00135744	0.0100509	0.186304	0.000338595	0.0107955	-0.208307	0.230316	0.636782	-0.069888	0.307763	0.68845	-0.0594281	0.000781994	0.0332434	-0.195308
ENSG00000135164.15	DMTF1	4.12956	4.15099	0.0214256	1.05443e-05	1.31308e-05	0.000947636	0.00486962	-0.192213	0.14947	0.334108	-0.0839683	0.118074	0.406784	0.0910393	0.289884	0.687871	-0.0616673	0.19678	0.580112	-0.0752	0.121934	0.530247	-0.0900965
ENSG00000165506.11	DNAAF2	2.83904	2.92033	0.0812824	3.79931e-57	7.69702e-57	0.000928779	0.00479497	0.192539	0.28082	0.496664	0.062838	0.0635176	0.291389	-0.108063	0.0558644	0.356661	0.111351	0.0545282	0.344265	0.111963	0.163704	0.596507	-0.0811344
ENSG00000164818.12	DNAAF5	3.87905	3.62071	-0.258336	0	0	9.42566e-07	1.35666e-05	0.284336	0.00505285	0.0281437	0.163128	0.0133452	0.116042	-0.144025	0.475114	0.813361	0.0416178	0.237231	0.623071	-0.0688627	0.917893	0.984165	0.00600791
ENSG00000114841.14	DNAH1	1.44279	1.1799	-0.262893	0	0	0.00260095	0.0113764	-0.175169	0.245227	0.457434	-0.067703	0.0169413	0.133619	0.139005	0.0139208	0.180713	0.143147	0.224263	0.609002	0.0708037	0.579528	0.886651	-0.0322892
ENSG00000187775.13	DNAH17	0.606933	0.476172	-0.130761	5.5721e-114	1.47267e-113	1.47933e-05	0.000143653	0.25147	2.71338e-05	0.0004546	0.243664	0.00781662	0.0829895	-0.154789	0.662286	0.897969	-0.0254531	0.0697088	0.381702	-0.105635	0.0537047	0.376954	-0.112347
ENSG00000124721.14	DNAH8	0.155012	0.0561175	-0.0988941	7.51974e-242	3.41693e-241	5.58887e-05	0.000442796	0.234048	0.00108363	0.00846113	0.190027	0.000440023	0.0129321	-0.204318	5.0487e-05	0.00610573	0.235423	0.0230477	0.222168	0.132306	0.00041164	0.0222677	-0.20534
ENSG00000171595.10	DNAI2	0.0517611	0.116424	0.0646627	1.50362e-79	3.4125e-79	0.000160822	0.00108224	0.219281	0.183545	0.381844	0.0774785	0.387855	0.709213	-0.0503175	0.513765	0.833615	-0.0380524	0.0377855	0.289767	0.120948	0.339154	0.759882	-0.0556953
ENSG00000086061.12	DNAJA1	7.13162	7.2329	0.101289	8.08317e-103	2.03535e-102	5.11139e-20	8.27377e-17	0.524745	5.5159e-09	4.39663e-07	0.337427	0.000514028	0.0142325	-0.201918	0.0164144	0.196925	-0.139678	0.875227	0.9673	0.0091512	0.02648	0.263461	-0.129196
ENSG00000069345.8	DNAJA2	5.27058	5.42895	0.15837	0	0	2.19993e-08	5.51109e-07	0.32399	5.73407e-07	1.96518e-05	0.289886	0.1772	0.50038	-0.0786141	0.120605	0.494811	0.0904186	0.90103	0.972926	0.00724763	0.679396	0.922297	0.0240854
ENSG00000090520.7	DNAJB11	5.55055	5.23677	-0.313781	0	0	4.48447e-07	7.24227e-06	-0.292593	0.000715419	0.0061372	-0.196726	1.0359e-05	0.000868466	0.25595	0.188291	0.59111	0.076648	0.586216	0.857781	0.0317212	2.3258e-06	0.000515177	0.273972
ENSG00000148719.11	DNAJB12	3.69663	3.86344	0.166819	1.00394139234941e-320	6.52660718156287e-320	6.41574e-05	0.000495618	-0.23217	0.204596	0.409095	-0.0739067	0.0142071	0.120451	0.142722	0.00348436	0.0860579	-0.169957	0.00381427	0.0898809	-0.168317	0.370848	0.778818	0.0521449
ENSG00000128590.4	DNAJB9	3.91735	4.33359	0.416236	5.90515e-245	2.71196e-244	1.54905e-05	0.00014932	-0.250885	0.000270801	0.00286067	-0.211655	0.0192087	0.144515	0.136304	0.00896835	0.143952	-0.152083	0.0196362	0.203049	-0.135826	0.272642	0.708647	0.0639166
ENSG00000136770.7	DNAJC1	4.20539	4.16741	-0.0379761	5.56371e-11	7.6481e-11	0.0113946	0.0386986	-0.147272	0.935244	0.970909	0.00473517	0.00118363	0.0246849	0.188576	0.70551	0.913322	-0.0220228	0.923011	0.979274	-0.00563222	0.00165688	0.0560541	0.182953
ENSG00000007923.12	DNAJC11	4.42967	4.21052	-0.21915	0	0	1.197e-08	3.267e-07	0.329969	0.0145762	0.0633473	0.142185	0.00258853	0.041328	-0.175253	0.222229	0.628628	-0.0711153	0.0913802	0.426272	-0.098327	0.293658	0.726652	-0.0611871
ENSG00000104129.6	DNAJC17	2.43809	2.35445	-0.0836396	6.65331e-58	1.3535e-57	0.00120965	0.00599782	0.188217	0.0281195	0.102765	0.127831	0.431629	0.74236	-0.0458256	0.000550907	0.0290545	-0.200839	0.00230602	0.0689284	-0.177276	0.969931	0.992669	-0.00219681
ENSG00000105821.11	DNAJC2	4.30222	4.27818	-0.0240342	1.45957e-08	1.92925e-08	0.000280611	0.00173571	0.211125	0.22389	0.432747	0.0708607	0.0114177	0.105286	-0.147231	0.0097477	0.149723	0.150423	0.00431975	0.0958867	0.166038	0.598406	0.893765	-0.0306937
ENSG00000168724.11	DNAJC21	3.90164	4.1964	0.294761	0	0	4.06541e-05	0.000337869	0.238328	0.00195163	0.0134297	0.180161	0.76654	0.919001	-0.0173031	0.453135	0.800278	-0.0437162	0.393624	0.750751	0.0497086	0.425569	0.812415	0.0464308
ENSG00000059769.16	DNAJC25	2.26583	2.42792	0.162095	3.89614e-114	1.03089e-113	5.14435e-06	5.85466e-05	-0.264541	1.73782e-05	0.000316067	-0.24942	0.928466	0.978647	0.00523205	0.321855	0.714353	0.0577231	0.063992	0.36802	0.10787	0.824292	0.960974	0.0129395
ENSG00000177692.8	DNAJC28	0.350554	0.497118	0.146565	2.13863e-111	5.58421e-111	0.00130478	0.00639118	-0.186962	0.0870445	0.231829	-0.0996672	0.302868	0.638923	0.0600323	0.512318	0.833324	0.0381832	0.996497	0.998822	-0.000255896	0.886413	0.976125	-0.0083249
ENSG00000102580.11	DNAJC3	4.76034	4.61613	-0.144207	1.38531e-137	4.05439e-137	1.14967e-06	1.61392e-05	-0.282089	0.000705917	0.00606311	-0.196938	4.85454e-05	0.00271686	0.235951	0.948592	0.988913	-0.00375759	0.0623814	0.363727	-0.10853	1.54973e-05	0.00214546	0.250879
ENSG00000247400.3	DNAJC3-AS1	1.34166	1.35196	0.0102969	0.0827757	0.0900646	1.97537e-05	0.000183118	-0.247778	0.00553258	0.0302946	-0.161425	0.128045	0.425396	0.0886504	0.894959	0.976492	0.00769472	0.752447	0.927305	-0.0183819	0.18425	0.622338	0.0773543
ENSG00000116675.12	DNAJC6	0.593348	0.752548	0.1592	4.64932e-141	1.38049e-140	0.000959248	0.00492088	-0.192016	0.132065	0.30752	-0.087728	5.26505e-05	0.00290032	0.234856	0.213659	0.619118	-0.0724512	0.670288	0.89074	0.0248118	0.000482174	0.0249297	0.202908
ENSG00000013563.10	DNASE1L1	2.39851	2.42944	0.0309325	5.87875e-08	7.67934e-08	0.0148159	0.0478542	-0.141843	0.583536	0.76502	-0.0319485	0.0662496	0.298074	0.106969	0.210643	0.616317	0.0729306	0.329426	0.704627	0.0568271	0.977429	0.994249	-0.00164889
ENSG00000105612.5	DNASE2	4.05553	4.30575	0.250219	5.62543144354843e-320	3.65020639803971e-319	0.0021319	0.00959193	0.178638	0.000331684	0.00336367	0.208618	0.732994	0.905454	0.0198813	0.0659526	0.384124	0.107086	0.223174	0.60856	0.0709702	0.295272	0.728676	-0.060983
ENSG00000179532.9	DNHD1	1.45862	1.11687	-0.341749	0	0	3.17684e-05	0.000274426	-0.241596	0.0162224	0.0682463	-0.139928	0.0181628	0.139438	0.137513	0.0856835	0.427361	-0.100099	0.414225	0.76528	-0.0475775	0.229717	0.668965	0.0699779
ENSG00000106976.15	DNM1	0.0723459	0.106316	0.0339705	1.95161e-35	3.42745e-35	0.00295464	0.0126731	0.172913	0.908024	0.958637	0.00673312	0.030774	0.191082	-0.125761	0.661962	0.898109	0.0254792	0.613375	0.867773	-0.0294449	0.00966253	0.161372	-0.150599
ENSG00000087470.14	DNM1L	4.8144	4.87514	0.0607309	2.98203e-76	6.66144e-76	4.50355e-05	0.000367603	0.236959	0.22947	0.439175	0.0700151	0.000626595	0.0161586	-0.198822	0.804503	0.949689	-0.0144254	0.926314	0.980357	0.00538987	0.00607088	0.12331	-0.159665
ENSG00000235370.6	DNM1P51	0.0175988	0.0265277	0.00892887	2.15595e-27	3.55769e-27	0.00968234	0.0338448	0.150558	0.319439	0.538445	0.0580119	0.431877	0.742604	-0.0458009	0.134773	0.518184	0.0871191	0.139391	0.504506	0.0861018	0.385106	0.787387	-0.0506094
ENSG00000079805.13	DNM2	5.53425	5.2807	-0.253543	0	0	9.51257e-06	9.91446e-05	-0.257011	0.0365583	0.12426	-0.121732	0.0122591	0.10982	0.145777	0.854376	0.967477	0.0106965	0.150187	0.518862	-0.0838206	0.35847	0.771613	0.0535078
ENSG00000197959.10	DNM3	0.0810638	0.0481841	-0.0328797	8.10904e-77	1.81704e-76	4.03437e-05	0.000335687	0.23843	0.509427	0.708845	0.0384453	0.00012972	0.00553692	-0.222357	0.575632	0.862813	-0.0326214	0.434221	0.778307	-0.0455681	0.000311401	0.0182529	-0.209567
ENSG00000107554.12	DNMBP	2.98843	2.52122	-0.467213	0	0	0.00313341	0.0133339	-0.171865	0.0139824	0.0614134	-0.143055	0.0816956	0.337082	0.101397	0.379816	0.754434	-0.051175	0.153807	0.525161	-0.0830838	0.117306	0.520554	0.0912299
ENSG00000119772.13	DNMT3A	3.08881	3.10932	0.0205129	3.49303e-08	4.58396e-08	0.00474056	0.0186633	0.164318	0.000700569	0.00602947	0.197059	0.323664	0.659073	0.0575078	0.231767	0.638276	-0.0696712	0.730164	0.919004	0.0201006	0.706413	0.930054	0.021952
ENSG00000142182.5	DNMT3L	0.144176	0.173683	0.0295065	5.10049e-09	6.79645e-09	0.000285644	0.0017627	-0.21086	0.0494859	0.155191	-0.114391	0.392347	0.712045	0.0498429	0.098079	0.4535	0.0963534	0.556977	0.843441	0.0342273	0.655411	0.915609	0.0260066
ENSG00000123992.15	DNPEP	4.74302	4.95467	0.211649	0	0	1.18815e-18	1.08705e-15	0.505584	5.81495e-13	2.781e-10	0.415395	0.038664	0.218888	-0.1204	0.00863616	0.141535	-0.15283	0.260717	0.648188	-0.0655297	0.239352	0.67953	-0.0685525
ENSG00000112667.9	DNPH1	5.24386	5.12926	-0.114598	3.3131e-53	6.55734e-53	0.00850428	0.0303263	0.153134	0.829521	0.916161	-0.0125484	0.00110075	0.0234919	-0.18977	0.0987963	0.454817	-0.0961486	0.0624736	0.363962	-0.108492	0.0202865	0.230626	-0.135116
ENSG00000067334.10	DNTTIP2	4.39067	4.34287	-0.0478073	7.20232e-37	1.27973e-36	2.78025e-07	4.82712e-06	0.29779	0.000753222	0.00640406	0.195906	0.140077	0.446273	-0.0859529	0.312735	0.705045	-0.0588207	0.720399	0.914371	-0.0208592	0.51564	0.860204	0.0378831
ENSG00000135905.15	DOCK10	4.64412	4.18067	-0.463445	0	0	2.52999e-08	6.21945e-07	0.322601	3.29414e-06	8.19369e-05	0.269876	0.0239282	0.16396	-0.131472	0.700696	0.912704	-0.0224009	0.340228	0.712168	0.0555715	0.000168317	0.0122134	-0.218624
ENSG00000134516.12	DOCK2	6.12845	5.03572	-1.09273	0	0	0.00633794	0.0237143	0.158843	0.578352	0.760974	0.0323893	0.48556	0.778902	-0.0406394	0.145294	0.534515	-0.0848383	0.494461	0.810985	-0.0398146	0.926415	0.985121	0.00538246
ENSG00000130158.10	DOCK6	1.27572	1.28436	0.00864111	0.109111	0.117951	0.00633618	0.0237119	0.158848	0.00752257	0.0382916	0.155537	0.931776	0.979487	0.00498932	0.0913588	0.440024	-0.0983335	0.132613	0.495575	-0.087604	0.91983	0.984386	0.00586569
ENSG00000116641.12	DOCK7	2.85025	2.5804	-0.269849	3.0928509429662e-321	2.01825816326149e-320	1.0189e-07	2.03615e-06	0.30842	2.10698e-05	0.000368556	0.246947	0.0621814	0.288276	-0.108613	0.214543	0.62014	-0.0723117	0.966696	0.990417	0.00243335	0.428938	0.814339	-0.0460938
ENSG00000107099.12	DOCK8	5.1194	4.61268	-0.506714	0	0	0.000861053	0.0044983	-0.193762	0.164316	0.355401	-0.0810169	0.0340165	0.202492	0.12343	0.594476	0.869806	-0.031024	0.703252	0.906274	-0.0222	0.0323166	0.294134	0.124627
ENSG00000115325.10	DOK1	4.73989	4.68035	-0.0595375	2.14545e-38	3.85179e-38	0.00265147	0.0115518	-0.17483	0.00154002	0.0111286	-0.184189	0.815338	0.937704	0.0136107	0.913592	0.980652	0.00632385	0.48266	0.804739	-0.0409099	0.690044	0.926059	0.0232408
ENSG00000147443.9	DOK2	3.19097	3.66703	0.476059	0	0	0.00152536	0.00728015	0.18435	0.0779584	0.214078	0.10266	0.000324584	0.0104597	-0.208944	0.197518	0.602985	-0.0750763	0.197674	0.581037	-0.0750503	1.80448e-05	0.00231535	-0.248938
ENSG00000146094.10	DOK3	6.09143	5.76226	-0.329177	0	0	7.55504e-08	1.57407e-06	-0.311519	3.20232e-05	0.00052197	-0.241491	0.0084228	0.0872678	0.153324	0.491147	0.821885	-0.0401207	0.329841	0.704797	-0.0567784	0.088529	0.462836	0.0992024
ENSG00000125170.7	DOK4	1.49872	2.26787	0.769148	0	0	1.50073e-05	0.000145262	0.251287	0.0010259	0.00809449	0.190922	0.25603	0.593353	-0.0661775	0.713285	0.915781	0.0214141	0.233634	0.619268	0.0693933	0.05086	0.366523	-0.11371
ENSG00000175283.7	DOLK	3.15237	3.26048	0.108106	3.19699e-74	7.07108e-74	0.000803464	0.0042438	-0.194874	0.0511378	0.158974	-0.113574	0.380176	0.705223	0.0511363	0.543121	0.849038	0.0354371	0.930423	0.981349	0.00508854	0.749341	0.942746	0.0186205
ENSG00000167130.14	DOLPP1	3.54107	3.85457	0.313496	0	0	0.00915339	0.0322746	-0.151678	0.0116621	0.0534073	-0.146799	0.904259	0.969941	0.00701005	0.750719	0.930791	-0.0185145	0.875849	0.967633	-0.00910514	0.766045	0.946336	0.0173409
ENSG00000083097.11	DOPEY1	2.42772	2.56555	0.137836	1.3199e-114	3.50027e-114	1.27535e-10	6.67591e-09	0.371541	2.03624e-10	2.78237e-08	0.367479	0.113616	0.399601	-0.0921589	0.0668919	0.385329	-0.106717	0.675423	0.892828	-0.0244018	6.40581e-05	0.00609944	-0.232191
ENSG00000104885.14	DOT1L	4.32374	4.08398	-0.239765	0	0	1.28673e-07	2.51174e-06	0.305981	2.14195e-08	1.37418e-06	0.324255	0.454532	0.759045	0.0435811	0.148897	0.539841	0.0840865	0.0689762	0.380065	0.105913	0.405076	0.798429	0.0485159
ENSG00000172269.13	DPAGT1	3.96945	4.13891	0.169462	1.21297e-190	4.42136e-190	7.16569e-09	2.10304e-07	-0.334927	2.8011e-05	0.000466325	-0.243248	0.045551	0.241139	0.116435	0.732546	0.924713	0.019916	0.0735608	0.3905	0.104212	0.0801822	0.445661	0.101903
ENSG00000167261.10	DPEP2	0.810763	0.978896	0.168133	7.40988e-82	1.70244e-81	0.000561051	0.00313411	-0.200555	0.00308181	0.0190681	-0.172162	0.541967	0.812121	0.0355385	0.601684	0.872948	-0.0304191	0.441833	0.782618	-0.0448173	0.365975	0.776644	-0.052678
ENSG00000141096.4	DPEP3	0.151991	0.197018	0.0450276	1.97572e-25	3.20524e-25	0.000679618	0.00367451	-0.19754	5.92622e-05	0.00086421	-0.233252	0.381225	0.705799	-0.0510239	0.196517	0.602815	-0.0752442	0.59084	0.859705	0.0313303	0.263973	0.701273	-0.0650843
ENSG00000011332.16	DPF1	1.26587	1.38852	0.122649	3.07633e-56	6.20367e-56	0.00790575	0.0285402	-0.154568	0.185681	0.384765	-0.0771028	0.121815	0.413443	0.0901253	0.00111072	0.0447756	-0.189622	0.281734	0.666278	-0.0627188	0.214825	0.653071	0.0722673
ENSG00000205683.8	DPF3	0.715638	0.325779	-0.389859	0	0	4.26946e-06	4.9857e-05	-0.266784	0.0126974	0.0570192	-0.145054	5.88518e-07	0.000112584	0.289599	0.0391274	0.301265	0.120115	0.09613	0.437376	0.0969162	0.000559606	0.0272588	0.200595
ENSG00000132768.10	DPH2	5.11352	4.76143	-0.35209	0	0	0.000555354	0.00311137	0.200714	0.116658	0.284289	0.0913912	0.0989796	0.373334	-0.0960964	0.00496943	0.105949	0.163439	0.693766	0.901891	-0.0229468	0.0971116	0.48015	0.0966317
ENSG00000154813.6	DPH3	3.33154	3.40311	0.0715685	6.94369e-57	1.40483e-56	0.00115935	0.00578248	0.188918	0.14268	0.32392	0.0853929	0.0912189	0.358053	-0.0983759	0.00111803	0.0448983	-0.189515	0.748777	0.926254	-0.0186638	0.28976	0.72416	-0.0616831
ENSG00000134146.8	DPH6	1.9657	1.59661	-0.369091	0	0	8.30714e-06	8.82419e-05	0.258688	0.0886215	0.234869	0.0991736	0.00759921	0.0817119	-0.15534	0.118193	0.489787	0.0910099	0.498142	0.81322	-0.0394757	0.300078	0.7328	-0.0603797
ENSG00000000419.9	DPM1	5.72959	5.6132	-0.116388	4.72831e-151	1.4617e-150	0.00472718	0.0186176	0.16437	0.715591	0.8519	-0.021234	0.000998207	0.021972	-0.191368	0.708801	0.914263	0.0217649	0.108598	0.457412	-0.093461	0.132756	0.547871	-0.0875717
ENSG00000136908.14	DPM2	4.76307	4.87532	0.112252	1.17915e-135	3.42009e-135	3.85984e-05	0.000323854	-0.239019	7.24928e-07	2.40231e-05	-0.287281	0.45181	0.757082	-0.0438445	0.407535	0.77287	-0.0482625	0.840414	0.957282	-0.0117353	0.727821	0.936788	-0.0202822
ENSG00000179085.7	DPM3	3.78284	3.70299	-0.0798459	1.65453e-18	2.50369e-18	6.65142e-07	1.01351e-05	-0.28824	0.00274712	0.0174592	-0.174205	0.0590829	0.279703	0.109926	0.178863	0.580566	0.0783137	0.263588	0.650943	0.0651367	0.113131	0.510534	0.0922827
ENSG00000197635.6	DPP4	0.829149	0.909299	0.0801495	1.88997e-49	3.65841e-49	1.10888e-08	3.06625e-07	0.330713	2.35604e-08	1.48437e-06	0.323309	0.782422	0.9257	-0.0160945	0.119699	0.492823	-0.0906396	0.444125	0.784234	0.0445928	0.811887	0.957976	0.0138699
ENSG00000177990.8	DPY19L2	0.141818	0.141236	-0.000581567	0.817895	0.827013	0.00152384	0.00727453	0.184367	0.00048307	0.00450587	0.20288	0.820801	0.939468	0.0132011	0.844266	0.963547	0.0114484	0.890823	0.972382	-0.00799961	0.756669	0.944288	0.018058
ENSG00000170629.11	DPY19L2P2	1.7057	1.74266	0.03696	4.18867e-11	5.76847e-11	4.26702e-05	0.000351845	0.237682	0.0119824	0.0544826	0.146245	0.0554052	0.270133	-0.11156	0.445478	0.796245	-0.0444605	0.0168368	0.188355	-0.139137	0.0854073	0.458242	-0.100187
ENSG00000178904.15	DPY19L3	3.26368	3.08851	-0.175163	6.45187e-209	2.54913e-208	1.32696e-05	0.00013128	-0.252844	0.111911	0.276435	-0.092596	0.011537	0.106061	0.147019	0.488047	0.820351	-0.0404081	0.403579	0.758802	0.0486707	0.0343711	0.303768	0.123187
ENSG00000188641.9	DPYD	2.08469	1.09734	-0.987351	0	0	0.00123578	0.00611154	0.187863	0.0518952	0.160498	0.113207	0.000941631	0.021102	-0.192316	0.190832	0.595002	-0.0762097	0.697669	0.903728	-0.0226391	0.00431032	0.100892	-0.166078
ENSG00000113657.9	DPYSL3	0.117162	0.163021	0.0458597	2.66484e-59	5.4837e-59	0.0118612	0.0400057	-0.146453	0.00153766	0.0111231	-0.184215	0.393561	0.713325	-0.0497152	0.36143	0.742153	-0.0531792	0.717218	0.912811	0.0211071	0.465298	0.836718	-0.0425481
ENSG00000144045.10	DQX1	0.350247	0.960686	0.610439	0	0	0.0143774	0.046761	-0.142473	0.633162	0.798061	-0.0278144	0.539704	0.810635	0.0357378	0.600335	0.872676	0.030532	0.764759	0.932863	0.0174391	0.732037	0.938312	0.0199554
ENSG00000136048.10	DRAM1	4.25925	5.02224	0.762992	0	0	1.13586e-05	0.000115469	0.254799	0.0346069	0.119598	0.123026	5.37575e-05	0.00295357	-0.234575	0.013563	0.178491	-0.143689	0.0948993	0.434595	-0.0972763	0.00238029	0.0707465	-0.176723
ENSG00000175550.4	DRAP1	6.37004	6.24748	-0.122567	1.85242e-101	4.63612e-101	5.52473e-08	1.19483e-06	0.314729	0.0113819	0.0524434	0.147295	0.000120129	0.00524453	-0.223447	0.251232	0.657302	-0.0668494	0.387774	0.74663	-0.050326	4.31497e-07	0.000153898	-0.293016
ENSG00000134755.11	DSC2	0.156522	0.171328	0.0148061	5.19121e-13	7.34872e-13	3.68236e-05	0.000311571	0.239644	1.64611e-05	0.00030279	0.250112	0.862237	0.953646	0.010113	0.889186	0.974894	-0.00812032	0.608022	0.866667	0.0298899	0.939814	0.988528	-0.00440034
ENSG00000134762.13	DSC3	0.161926	0.21677	0.0548436	1.81999e-54	3.63359e-54	0.000110085	0.000782605	0.22468	1.85794e-05	0.000332171	0.248564	0.0456547	0.241324	0.116379	0.573941	0.862429	-0.0327659	0.493455	0.810473	-0.0399073	0.328792	0.75286	0.0569016
ENSG00000177103.10	DSCAML1	0.228554	0.260491	0.0319375	1.30641e-16	1.93448e-16	0.0104825	0.0361493	0.148963	0.350131	0.569426	0.0544428	0.0708032	0.310269	-0.105224	0.346411	0.731806	0.0548644	0.674306	0.892305	0.0244908	0.0305084	0.284948	-0.125961
ENSG00000157538.10	DSCR3	3.95091	4.13731	0.186396	0	0	1.24296e-08	3.37057e-07	0.329602	7.74536e-07	2.523e-05	0.286541	0.134835	0.436312	-0.0871051	0.193334	0.597933	0.0757821	0.00866492	0.136072	0.152765	0.0571902	0.385722	-0.110756
ENSG00000111817.13	DSE	4.0445	4.38953	0.345028	0	0	0.0018761	0.00862922	0.180838	0.000489419	0.00455096	0.202678	0.537809	0.80929	0.0359049	0.342026	0.729057	-0.0553651	0.707205	0.908253	0.0218899	0.29348	0.726468	0.0612096
ENSG00000149636.12	DSN1	4.02439	4.33188	0.307497	0	0	0.000416107	0.00243836	-0.205174	0.0229053	0.0885695	-0.132444	0.411708	0.727909	0.0478345	0.244436	0.650931	-0.0678166	0.225153	0.609923	0.070668	0.901701	0.979986	0.00719824
ENSG00000096696.10	DSP	0.0140753	0.0244516	0.0103763	8.90346e-39	1.60243e-38	0.00819899	0.0294271	-0.153854	0.296711	0.514901	-0.0608017	0.513428	0.795529	0.0380828	0.80492	0.949596	-0.014394	0.512485	0.819782	-0.0381681	0.920849	0.984375	0.00579092
ENSG00000133059.13	DSTYK	0.734429	0.930682	0.196252	5.00372e-302	2.97187e-301	1.83763e-08	4.71001e-07	-0.325769	3.64902e-05	0.00057821	-0.239765	0.0183707	0.140369	0.137268	1.4172e-08	2.48519e-05	-0.328321	1.03963e-06	0.000705706	-0.28323	0.0191008	0.225175	0.136426
ENSG00000125821.8	DTD1	4.33481	3.85718	-0.477627	0	0	1.68713e-05	0.000160717	0.249798	0.0169044	0.0702587	0.139052	0.0300637	0.188507	-0.126299	0.639517	0.888567	-0.0272954	0.170232	0.547486	-0.0798967	0.426713	0.813491	0.0463162
ENSG00000129480.9	DTD2	2.81887	2.79094	-0.0279334	1.22183e-06	1.55334e-06	2.33868e-06	2.9826e-05	0.273908	0.0761699	0.210845	0.103283	0.00996709	0.0968764	-0.149977	0.0932473	0.444339	-0.0977656	0.0316285	0.263692	-0.125127	0.218426	0.657276	-0.0717035
ENSG00000143476.14	DTL	4.61067	4.63963	0.0289568	5.98427e-15	8.67743e-15	0.00578853	0.021987	0.160569	0.159457	0.348293	0.0819598	0.139607	0.44525	-0.0860547	0.431969	0.787211	0.0457918	0.299915	0.682209	-0.0604	0.0814082	0.449154	0.101492
ENSG00000163840.6	DTX3L	3.98955	4.2531	0.263548	5.59291e-287	3.10532e-286	3.57924e-10	1.65534e-08	0.362521	1.30684e-08	9.16659e-07	0.329113	0.0366305	0.212171	-0.121685	0.186989	0.589573	-0.0768743	0.371198	0.734819	-0.0521067	3.12692e-05	0.00361537	-0.241804
ENSG00000110042.4	DTX4	2.77442	3.51494	0.740519	0	0	0.000203199	0.00132299	0.215889	0.00053679	0.00490264	0.201244	0.989699	0.997043	0.000752405	0.323159	0.71589	0.0575677	0.177968	0.557206	-0.0784751	0.81523	0.958962	-0.0136189
ENSG00000260248.1	DUMMY	0.876063	1.05476	0.178701	3.80398e-60	7.86473e-60	8.70753e-17	3.98332e-14	0.478052	1.6356e-10	2.32554e-08	0.369387	0.101264	0.377685	-0.0954526	0.719462	0.918389	-0.0209321	0.951072	0.986125	-0.00357604	0.346562	0.764035	-0.0548472
ENSG00000267010.1	DUMMY	1.72127	2.09833	0.377063	0	0	5.00054e-11	2.96412e-09	0.379535	1.28207e-08	9.02291e-07	0.3293	0.32873	0.663673	-0.0569089	0.78956	0.943428	0.0155535	0.415225	0.76585	-0.0474758	0.411148	0.802206	-0.0478918
ENSG00000272016.1	DUMMY	4.86562	4.96909	0.103472	1.90717e-69	4.12631e-69	1.34576e-08	3.5892e-07	0.328827	2.67474e-05	0.000449558	0.243851	0.122355	0.414409	-0.0899951	0.478907	0.815673	0.0412612	0.0224174	0.218494	0.132921	0.645375	0.911084	-0.0268189
ENSG00000236624.5	DUMMY	2.02812	2.18808	0.159961	1.52465e-100	3.79953e-100	3.18914e-07	5.40766e-06	-0.296307	9.48546e-05	0.00126331	-0.226769	0.0612224	0.286162	0.109013	0.736974	0.9268	0.0195735	0.502786	0.814734	0.0390502	0.428342	0.81409	0.0461533
ENSG00000259886.2	DUMMY	1.06436	1.32484	0.260481	6.63766e-215	2.69958e-214	3.00732e-06	3.68567e-05	0.270953	1.48699e-06	4.28053e-05	0.279152	0.493962	0.784724	0.0398605	0.0705092	0.39304	-0.105334	0.946072	0.984482	-0.00394205	0.402356	0.797924	0.0487975
ENSG00000260336.1	DUMMY	3.71061	4.03587	0.325259	0	0	2.03517e-05	0.000187669	0.247394	7.12015e-06	0.000152576	0.260585	0.951502	0.984872	-0.00354463	0.59785	0.87141	0.0307404	0.617238	0.869147	0.0291248	0.0303596	0.284315	-0.126074
ENSG00000270172.1	DUMMY	1.96188	1.88824	-0.0736414	3.63642e-26	5.94063e-26	6.30539e-05	0.000488169	0.232407	0.00744313	0.0379699	0.155744	0.182158	0.505559	-0.0777243	0.339466	0.727802	-0.0556593	0.490702	0.808602	0.0401619	0.615101	0.899484	-0.0293018
[truncated: 19,452 more rows]

## Sheet: Table S3
Table S3. Genes showed expression changes by more than 2-fold after DA stimulation.
[truncated: 151 more rows]

[truncated: 5 more sheets: TABLES4, Table S5_, Table S6_, Table S7, Table S8]
